# Supplementary material for: Dysregulation of STAT3 signaling is associated with endplate-oriented herniations of the intervertebral disc in Adgrg6 mutant mice
Source: PLoS Genet. 2019 Oct 25;15(10):e1008096. doi: 10.1371/journal.pgen.1008096 (PMC6834287; doi:10.1371/journal.pgen.1008096)
Supplement: S1 Table — (XLSX) [file pgen.1008096.s013.xlsx]

## Sheet: Sheet1 (2)
	Table S1. Mouse models and analyses used in this study
	Time of Induction	Genotype	Time of Histological Analyses	Key observations in mutant	n=	Male	Female	Other Analyses	n=
	E0.5-P20	Cre(-) Control	P2	No major structural defects	3	-	-
		ATC; Adgrg6f/f			3	-	-
		Cre(-) Control	1.5 months	Minor growth plate clefts, increased stiffness	3	2	1	Mechanical testing, qPCR, IHC, TUNEL staining	4, 3, 3, 3
		ATC; Adgrg6f/f			3	2	1		4, 3, 3, 3
		Cre(-) Control	8 months	Endplate herniations	3	1	2	Contrast-enhanced microCT	5
		ATC; Adgrg6f/f			6	3	3		5
	P1-P20	Cre(-) Control	4 months	Minor growth plate erosion	3	2	1	X-ray (0% has scoliosis)	8
		ATC; Adgrg6f/f			5	2	3	X-ray (12.5% has scoliosis)	8
		Cre(-) Control	8 months	Endplate herniations	4	1	3	IHC	3
		ATC; Adgrg6f/f			4	1	3		3
	Constitutive	Cre(-) Control	P20	No major structural defects	3	1	2	RNA-Seq	6
		Col2Cre;Adgrg6f/f			3	1	2		6
		Cre(-) Control + placebo	6 months	Endplate herniations and increased stiffness, which is rescued/partially rescued by Stattic treatment	3	1	2	Contrast-enhanced microCT and mechanical testing, IHC	4, 3
		Col2Cre;Adgrg6f/f + placebo			3	1	2		3, 3
		Col2Cre;Adgrg6f/f + Stattic			3	2	1		3, 3
		Cre(-) Control			4	1	3	Contrast-enhanced microCT	4
		Cre(-) Control	8 months	Endplate herniations	3	1	2
		Col2Cre;Adgrg6f/f			3	2	1
