# Supplementary material for: Dysregulation of STAT3 signaling is associated with endplate-oriented herniations of the intervertebral disc in Adgrg6 mutant mice
Source: PLoS Genet. 2019 Oct 25;15(10):e1008096. doi: 10.1371/journal.pgen.1008096 (PMC6834287; doi:10.1371/journal.pgen.1008096)
Supplement: S2 Table — (XLSX) [file pgen.1008096.s014.xlsx]

## Sheet: IVD_Differential_gene
	gene	baseMean	log2FoldChange	lfcSE	stat	pvalue	padj	IVD_c1	IVD_mut1	IVD_c2	IVD_mut2	IVD_c3	IVD_mut3
1	Prss50	246.801	-1.55866	0.21725	-7.1745	7.25703e-13	1.19211e-08	360.788	105.303	474.706	103.105	324.7	112.204
2	Ihh	1111.88	-1.26949	0.204675	-6.20244	5.55933e-10	4.56615e-06	1897.92	636.395	1888.84	485.593	1116.25	646.255
3	Tma7-ps	40.9433	1.81041	0.29757	6.08399	1.17225e-09	5.03163e-06	4.32082	54.9406	7.76389	63.1936	0	115.441
4	Fxyd2	2073.59	-1.14512	0.188438	-6.07691	1.22521e-09	5.03163e-06	3135.83	1138.87	3334.03	990.311	2362.23	1480.24
5	Il17b	377.215	-1.14537	0.197749	-5.79204	7e-09	2.2058e-05	523.899	191.147	611.129	245.291	479.281	212.541
6	Prkg2	501.827	-1.13389	0.196607	-5.76727	8.05672e-09	2.2058e-05	801.511	226.63	652.167	326.778	686.685	317.193
7	Cdkn1a	1239.81	0.93714	0.178609	5.24688	1.54694e-07	0.000363023	934.376	1635.63	861.791	1635.55	637.747	1733.77
8	Col3a1	29196.2	0.970384	0.192026	5.05341	4.34e-07	0.000891157	20620	27686.6	19517.3	44722.8	15583.2	47047.1
9	Slc13a5	787.032	-0.905735	0.181737	-4.98378	6.23543e-07	0.00102597	1180.66	556.274	1106.91	535.483	869.231	473.632
10	Mpo	113.081	1.40909	0.282753	4.98346	6.24564e-07	0.00102597	22.6843	306.752	45.4742	119.735	54.3755	129.467
11	Slc4a1	93.1023	1.46228	0.295435	4.94959	7.43695e-07	0.00111061	45.3686	154.52	11.0913	268.573	18.643	60.4178
12	Rspo4	180.97	-1.14607	0.233411	-4.91009	9.10325e-07	0.00115478	266.81	91.5677	320.538	89.8015	202.743	114.362
13	Col14a1	1051.66	1.01282	0.20672	4.89948	9.60911e-07	0.00115478	799.351	1035.86	603.365	1562.38	532.103	1776.93
14	Panx3	625.267	-1.04785	0.214076	-4.89478	9.84171e-07	0.00115478	1094.25	369.704	881.756	464.806	659.497	281.59
15	Olfml2b	314.044	1.04504	0.221164	4.7252	2.29889e-06	0.00249808	254.928	397.175	155.278	455.659	147.591	473.632
16	Chrna4	32.177	1.39932	0.296865	4.71365	2.43315e-06	0.00249808	5.40102	46.9284	11.0913	49.8897	8.54472	71.2067
17	Postn	1040.17	0.998686	0.215977	4.62405	3.76327e-06	0.00363643	941.938	1442.19	454.742	1523.3	511.907	1366.95
18	Thbs4	1309.93	0.949443	0.206534	4.59702	4.28578e-06	0.00391125	1145.02	1491.41	726.478	2040.49	625.318	1830.87
19	Bglap	121.076	1.20823	0.263987	4.57686	4.72e-06	0.0040808	65.8924	180.846	53.2381	259.426	55.9291	111.126
20	Rbfox1	160.784	-1.07684	0.243729	-4.41819	9.95318e-06	0.00817505	198.757	77.8325	205.188	116.409	292.074	74.4433
21	Penk	228.144	-1.07494	0.24425	-4.40098	1.07763e-05	0.00837304	286.254	164.822	423.686	138.028	277.315	78.7589
22	Serpine1	303.424	1.07951	0.245772	4.39234	1.12137e-05	0.00837304	251.687	579.165	133.095	335.924	120.403	400.268
23	Cgnl1	601.465	0.808281	0.186298	4.33864	1.43369e-05	0.0102397	470.969	797.783	337.175	819.023	445.879	737.96
24	Igf1	478.601	0.916977	0.214645	4.27207	1.93662e-05	0.0125278	402.916	654.709	219.607	745.851	298.289	550.233
25	Pcolce	3956.43	0.741247	0.173581	4.27033	1.95187e-05	0.0125278	3181.2	4336.87	2793.89	4658.87	2617.02	6150.75
26	Jun	1494.86	0.981131	0.229945	4.26681	1.98285e-05	0.0125278	1213.07	2795.1	800.789	1224.79	705.328	2230.06
27	Tenm2	185.229	-1.20726	0.284227	-4.24751	2.16159e-05	0.0131513	122.063	37.7717	265.081	92.2959	486.272	107.889
28	Gm11747	1195.97	0.758911	0.179159	4.23597	2.27566e-05	0.0133508	1044.56	1506.29	821.863	1562.38	702.221	1538.5
29	Ppa1	4334.41	-0.709497	0.168478	-4.21122	2.53996e-05	0.0143875	6286.79	3463.55	5624.38	3194.6	4515.5	2921.63
30	Bhlhe40	501.358	0.943728	0.224858	4.197	2.70478e-05	0.0145907	386.713	943.147	299.464	482.267	252.458	644.097
31	C1qtnf1	847.163	0.788882	0.188145	4.19295	2.75347e-05	0.0145907	750.742	1177.79	517.962	1087.6	514.237	1034.65
32	Col5a2	7353.77	0.788841	0.188932	4.17528	2.97625e-05	0.0152784	5372.93	7542.89	6052.5	11634.3	4040.88	9479.12
33	Abca13	54.6403	-1.23099	0.297586	-4.1366	3.52497e-05	0.0175469	19.4437	9.15677	107.585	15.7984	155.359	20.4989
34	Ddit4	1870.91	0.809706	0.196071	4.12967	3.63291e-05	0.0175523	1617.07	2871.79	1118	1848.41	1138.78	2631.41
35	Socs3	398.275	0.927908	0.225372	4.11723	3.83447e-05	0.0179968	288.414	691.336	275.063	377.499	188.761	568.574
36	Aspn	373.244	0.816786	0.201587	4.05179	5.08274e-05	0.0231928	283.013	563.141	207.407	465.637	275.762	444.502
37	Col5a1	10034.6	0.73488	0.183602	4.00258	6.26568e-05	0.0278179	7580.87	11749.3	8790.94	12178.1	5377.74	14530.5
38	Tubb4a	73.1215	1.17036	0.29447	3.97447	7.05356e-05	0.0304918	11.8822	173.979	54.3472	78.1605	17.8662	102.494
39	Cmya5	62.7893	-1.15204	0.291573	-3.95113	7.77829e-05	0.0327626	159.87	34.3379	49.9107	24.9449	89.3312	18.3411
40	Shisa4	851.582	-0.701314	0.17794	-3.94129	8.10437e-05	0.0332826	1204.43	547.117	1081.4	663.533	943.027	669.99
41	Malrd1	66.4337	-1.16325	0.297238	-3.91352	9.09593e-05	0.0364436	25.9249	24.0365	99.8214	20.7874	204.297	23.7356
42	Aqp1	1291.19	0.770527	0.200786	3.83756	0.000124264	0.048602	1235.75	1633.34	654.385	1751.96	829.615	1642.07
43	Casz1	66.9497	-1.0353	0.271437	-3.81413	0.000136665	0.0502574	97.2183	30.9041	83.1845	36.5858	114.965	38.84
44	Lmo3	27.9592	-1.1295	0.296163	-3.81378	0.000136858	0.0502574	21.6041	4.57838	49.9107	12.4724	73.7953	5.39444
45	A530058N18Rik	36.3572	-1.12107	0.294066	-3.81231	0.000137675	0.0502574	143.667	9.15677	18.8552	8.31495	29.5181	8.63111
46	Ttc29	23.1519	-1.09852	0.289871	-3.78967	0.000150849	0.0535282	19.4437	3.43379	28.8373	1.66299	76.9025	8.63111
47	Serpina1a	176.522	-0.988395	0.261194	-3.78414	0.000154242	0.0535282	131.785	100.724	382.649	98.9479	244.69	100.337
48	Oca2	65.6775	-1.10383	0.291966	-3.78066	0.000156411	0.0535282	59.4112	13.7351	88.7301	38.2488	161.573	32.3667
49	Igfbp4	1867.45	0.651182	0.173481	3.75362	0.000174301	0.0571231	1561.97	2562.75	1459.61	1961.5	1214.13	2444.76
50	Ksr2	56.7899	-1.11681	0.297648	-3.75212	0.000175347	0.0571231	29.1655	11.446	93.1666	11.6409	160.796	34.5244
51	Pcna-ps2	13.5153	1.03736	0.276684	3.74927	0.000177347	0.0571231	0	11.446	2.21825	32.4283	1.55359	33.4456
52	Uts2r	130.604	0.957105	0.256734	3.72801	0.000192999	0.0609691	89.6569	128.195	78.748	172.119	61.3667	253.539
53	Unc5c	1353.11	-0.74779	0.201029	-3.71981	0.000199377	0.0617955	2011.34	733.686	1390.84	1243.92	1834.79	904.109
54	G6pdx	235.791	0.795588	0.215	3.70041	0.000215255	0.0651326	163.111	367.415	164.151	250.28	156.912	312.878
55	Alpk2	60.0211	-1.03808	0.281027	-3.6939	0.000220842	0.0651326	95.0579	29.7595	114.24	32.4283	60.5899	28.0511
56	Mfap4	505.968	0.877592	0.237667	3.69253	0.000222038	0.0651326	467.728	919.11	247.335	478.11	252.458	671.069
57	Junos	348.889	0.885893	0.241349	3.67058	0.000241997	0.0673735	270.051	661.576	237.353	308.485	153.028	462.843
58	Eln	14330.7	0.663474	0.180802	3.66962	0.00024291	0.0673735	10708.1	18278	12843.7	14745.7	8657.36	20751.4
59	Ccdc12	565.698	-0.657872	0.179292	-3.66927	0.000243241	0.0673735	751.822	376.572	700.968	458.154	666.488	440.187
60	Zmat4	56.2487	-1.09043	0.29742	-3.6663	0.000246083	0.0673735	16.2031	10.3014	124.222	24.1134	142.153	20.4989
61	Gm11505	48.9893	1.08668	0.297646	3.6509	0.000261325	0.0703734	7.56143	153.376	15.5278	37.4173	27.1878	52.8656
62	Bcl6	943.722	0.624238	0.171556	3.63868	0.000274043	0.0709706	724.817	1240.74	800.789	1190.7	644.738	1060.55
63	Capn3	44.5974	-1.07087	0.294443	-3.63694	0.000275897	0.0709706	70.2132	26.3257	49.9107	21.6189	90.8848	8.63111
64	Itgb6	19.1957	-1.06948	0.294375	-3.63305	0.000280093	0.0709706	27.0051	5.72298	25.5099	4.15748	47.3844	5.39444
65	Trp53inp2	909.854	0.785818	0.216472	3.63012	0.00028329	0.0709706	757.223	1569.24	676.567	1121.69	444.326	890.083
66	Ampd1	34.1727	-1.03199	0.284418	-3.62844	0.000285144	0.0709706	149.068	2.28919	7.76389	9.14645	30.2949	6.47333
67	Klhl31	26.0795	-1.02411	0.282648	-3.62326	0.000290915	0.0713263	89.6569	1.1446	7.76389	9.14645	46.6076	2.15778
68	Ubc	895.912	0.79473	0.219837	3.6151	0.000300236	0.072529	702.132	1714.6	632.202	872.238	499.478	954.817
69	Lemd1	22.3432	-1.0219	0.283699	-3.60207	0.000315696	0.0751585	8.64163	8.01217	45.4742	2.49449	68.3578	1.07889
70	Ski	1761.3	0.733656	0.204152	3.59367	0.000326055	0.0765159	1389.14	2701.25	1505.08	1764.43	878.553	2329.32
71	Col9a3	36603.5	-0.641187	0.179048	-3.58108	0.000342176	0.079168	55451.2	31911.3	45196.9	26395.8	35755	24910.5
72	Tnmd	454.432	0.80688	0.227822	3.54171	0.000397536	0.0901995	343.505	402.898	287.264	872.238	286.637	534.05
73	Grm8	101.29	-1.04676	0.295735	-3.53953	0.000400838	0.0901995	32.4061	30.9041	174.133	51.5527	273.431	45.3133
74	Cacna2d3	98.6937	-0.978331	0.277315	-3.52788	0.000418909	0.0929921	78.8549	38.9163	140.859	54.8787	212.841	65.8122
75	Ccnd2	1433.27	0.669839	0.190594	3.51448	0.000440617	0.096507	1374.02	1655.09	840.718	2013.05	981.866	1734.85
76	RP24-390G17.2	224.428	-0.793588	0.226101	-3.50988	0.000448306	0.0968991	260.329	116.749	363.794	168.793	266.44	170.464
77	Creb3l1	590.572	0.724019	0.206671	3.50324	0.00045964	0.0980584	495.814	836.699	472.488	631.105	301.396	805.93
78	Angptl1	588.731	0.691824	0.197822	3.4972	0.000470175	0.0990201	452.605	581.455	372.667	754.997	467.629	903.03
79	Atp13a4	20.4536	-1.00019	0.286306	-3.49342	0.000476868	0.0991584	8.64163	2.28919	37.7103	4.98897	63.697	5.39444
80	Plekhb2	133.722	0.810736	0.232477	3.48738	0.000487775	0.100159	95.0579	185.425	79.8571	170.456	92.4384	179.096
81	Gm13377	27.2825	-1.02739	0.295274	-3.47946	0.00050243	0.101894	19.4437	3.43379	44.3651	12.4724	75.3489	8.63111
82	Aoc2	286.041	0.825174	0.238525	3.45949	0.000541209	0.10785	192.276	302.173	250.663	485.593	121.957	363.586
83	Myo18b	69.4147	-1.02572	0.296876	-3.45504	0.000550201	0.10785	267.891	24.0365	23.2917	29.9338	55.1523	16.1833
84	D430041D05Rik	95.666	-0.923897	0.267454	-3.45441	0.000551492	0.10785	84.2559	66.3866	158.605	49.0582	163.903	51.7867
85	Ndrg4	439.363	0.728747	0.211273	3.44931	0.000562019	0.108615	373.751	652.42	300.573	417.411	264.11	627.913
86	Mmp3	111.579	0.906734	0.263245	3.44444	0.000572242	0.109305	52.93	199.16	95.3849	138.028	51.2683	132.703
87	Mpped2	261.716	-0.765037	0.22259	-3.43698	0.000588244	0.11107	416.959	162.533	279.5	225.335	331.691	154.281
88	Nefm	39.8894	0.997934	0.290772	3.43202	0.00059911	0.111836	1.0802	97.2906	25.5099	88.1385	4.66076	22.6567
89	Agbl4	94.7146	-1.01062	0.296579	-3.40758	0.00065542	0.120973	38.8873	19.4581	136.423	59.8676	272.654	40.9978
90	Hnf1aos1	17.965	-0.989874	0.291597	-3.39466	0.000687134	0.124915	17.2833	6.86757	33.2738	3.32598	42.7236	4.31556
91	Cadm4	160.547	0.822567	0.242449	3.39274	0.000691985	0.124915	108.02	247.233	108.694	144.68	97.8759	256.776
92	Trak2	389.892	0.686473	0.202612	3.38812	0.000703746	0.125657	287.334	624.949	287.264	424.894	281.199	433.713
93	Col15a1	6539.44	0.622713	0.184223	3.38022	0.000724285	0.127934	5082.36	6987.76	6064.7	7941.61	3820.27	9339.94
94	Olig1	39.9249	0.995537	0.296144	3.36167	0.000774728	0.135388	9.72183	111.026	24.4008	69.8456	6.21434	18.3411
95	Esrrg	91.6803	-0.974207	0.290287	-3.35602	0.000790738	0.136731	49.6894	28.6149	150.841	49.0582	213.618	58.26
96	Frmpd4	107.74	-0.98735	0.294675	-3.35064	0.000806264	0.137963	48.6092	29.7595	136.423	47.3952	313.048	71.2067
97	Loxl1	762.873	0.801681	0.239625	3.34556	0.00082117	0.139066	420.199	1135.44	710.95	582.878	389.95	1337.82
98	Id2	624.844	0.666463	0.199939	3.33334	0.00085811	0.140168	443.964	991.22	542.363	714.254	402.379	654.886
99	Klhl32	64.0422	-0.974154	0.292264	-3.33313	0.000858737	0.140168	41.0477	37.7717	90.9484	28.2708	159.243	26.9722
100	Bach2	151.842	-0.870507	0.261359	-3.33069	0.000866301	0.140168	186.875	82.4109	143.077	126.387	302.173	70.1278
101	Hnf4a	18.7557	-0.955636	0.286932	-3.33053	0.000866803	0.140168	8.64163	5.72298	45.4742	3.32598	45.054	4.31556
102	Crp	13.2584	-0.931205	0.279692	-3.3294	0.000870344	0.140168	12.9624	1.1446	29.9464	1.66299	29.5181	4.31556
103	Tnc	887.128	0.783395	0.23573	3.32327	0.000889684	0.141892	953.82	1091.94	485.797	1333.72	358.102	1099.39
104	Pclo	36.5438	-0.980333	0.295893	-3.31313	0.000922592	0.144659	16.2031	9.15677	43.2559	14.9669	122.733	12.9467
105	Tex11	27.6559	-0.936303	0.282871	-3.31	0.000932958	0.144659	4.32082	4.57838	34.3829	6.65196	109.528	6.47333
106	Nov	113.2	0.815214	0.246299	3.30985	0.000933452	0.144659	66.9726	162.533	65.4385	133.871	88.5544	161.833
107	Kcnd2	110.224	-0.925756	0.280212	-3.30377	0.000953939	0.145162	89.6569	45.7838	137.532	88.1385	251.681	48.55
108	Grik4	112.912	-0.835042	0.252764	-3.30364	0.000954373	0.145162	111.261	67.5311	194.097	74.0031	156.135	74.4433
109	Cpa6	345.958	-0.790681	0.23959	-3.30014	0.000966366	0.145638	507.696	139.641	350.484	325.946	524.335	227.646
110	Serpinf1	1219.1	0.629874	0.19157	3.28796	0.00100917	0.149747	1002.43	1248.75	1062.54	1724.52	707.659	1568.7
111	Lrrtm4	84.173	-0.977105	0.297245	-3.28721	0.00101186	0.149747	32.4061	16.0243	123.113	49.0582	242.359	42.0767
112	RP23-169H13.6	44.7088	0.946749	0.288527	3.28132	0.00103323	0.151543	18.3635	56.0852	25.5099	58.2047	24.8574	85.2322
113	Syt8	2987.39	-0.610482	0.186218	-3.27832	0.00104427	0.151807	4798.27	2259.43	3383.95	2180.18	2871.8	2430.74
114	Habp2	25.3043	-0.914557	0.279312	-3.27432	0.00105918	0.152624	104.78	2.28919	7.76389	9.97794	24.8574	2.15778
115	Ninj2	934.89	-0.636788	0.19531	-3.26039	0.00111259	0.157761	1297.32	639.829	856.246	809.045	1342.3	664.596
116	Stpg2	49.1253	-0.954187	0.292909	-3.25762	0.00112352	0.157761	7.56143	8.01217	86.5119	23.2819	155.359	14.0256
117	Cryl1	521.863	-0.58563	0.179774	-3.25759	0.00112364	0.157761	591.952	370.849	673.24	436.535	648.622	409.978
118	Fndc1	1108.7	0.667553	0.206123	3.23862	0.0012011	0.164918	1084.52	1078.21	655.494	1624.74	713.873	1495.34
119	Spock3	39.2121	-0.957162	0.29575	-3.23639	0.00121051	0.164918	18.3635	4.57838	56.5655	19.9559	119.626	16.1833
120	Psrc1	139.602	0.760298	0.234989	3.23546	0.00121445	0.164918	115.582	176.268	87.621	196.233	83.8937	178.017
121	Pth1r	6789.84	-0.613543	0.189635	-3.23539	0.00121477	0.164918	11026.7	5151.83	7971.29	4836.81	6172.4	5580.01
122	Gm13372	745.176	0.711491	0.22024	3.23052	0.00123564	0.166376	604.914	850.435	666.585	879.722	324.7	1144.7
123	Glis3	233.923	-0.703625	0.218672	-3.21771	0.00129217	0.172572	257.088	138.496	290.591	192.075	352.664	172.622
124	Axl	830.191	0.546126	0.170378	3.20537	0.00134888	0.178694	625.438	925.978	729.805	1041.03	625.318	1033.58
125	Sorcs3	55.9845	-0.948391	0.29626	-3.20121	0.00136852	0.179846	19.4437	5.72298	80.9662	29.1023	174.778	25.8933
126	4930544I03Rik	42.4837	-0.950576	0.297379	-3.19651	0.001391	0.18109	45.3686	6.86757	55.4563	31.5968	99.4295	16.1833
127	Arhgap40	17.5157	-0.922912	0.289002	-3.19344	0.00140586	0.18109	16.2031	3.43379	35.4921	2.49449	38.8397	8.63111
128	Gm15218	26.4395	-0.910224	0.285124	-3.19238	0.00141106	0.18109	5.40102	4.57838	64.3293	3.32598	69.1346	11.8678
129	Clec3a	9625.82	0.555337	0.17432	3.18572	0.00144393	0.183872	8586.54	12437.2	8186.46	12535.6	6057.43	9951.67
130	R3hdml	89.9417	-0.850689	0.267765	-3.17699	0.0014881	0.185903	150.148	41.2054	115.349	77.329	110.305	45.3133
131	Per1	921.586	0.787828	0.248118	3.17521	0.00149728	0.185903	886.847	1806.17	561.218	730.053	382.182	1163.04
132	Gm1821	323.024	-0.746355	0.235179	-3.17356	0.0015058	0.185903	326.222	161.388	445.869	187.086	497.148	320.43
133	Muc13	50.8549	-0.943487	0.297443	-3.17199	0.00151398	0.185903	32.4061	12.5906	84.2936	39.0803	122.733	14.0256
134	Ifitm3	339.587	0.612901	0.193252	3.17151	0.00151647	0.185903	288.414	425.79	232.917	434.872	256.342	399.189
135	Eif1a	211.589	0.673899	0.21277	3.16726	0.00153883	0.187247	171.752	256.389	157.496	286.866	135.939	261.091
136	Gm13847	322.803	-0.684505	0.216347	-3.16392	0.00155658	0.18799	503.375	223.196	338.284	286.866	393.057	192.042
137	Lingo1	243.758	-0.820535	0.259875	-3.15742	0.00159174	0.18799	223.602	200.304	536.817	113.083	237.699	151.044
138	Igf2	2663.18	0.68394	0.216812	3.15453	0.00160756	0.18799	2125.84	4823.33	2212.71	3040.78	1461.15	2315.3
139	Gm26905	15.8623	-0.913387	0.289604	-3.15391	0.00161096	0.18799	18.3635	3.43379	24.4008	5.82047	38.8397	4.31556
140	Unc5d	61.2005	-0.931886	0.295668	-3.1518	0.00162269	0.18799	9.72183	16.0243	90.9484	27.4393	200.413	22.6567
141	Emilin2	91.6541	0.81069	0.257294	3.15083	0.00162805	0.18799	71.2934	119.038	47.6924	113.083	57.4827	141.334
142	Cdh12	36.907	-0.925121	0.293757	-3.14927	0.00163677	0.18799	12.9624	11.446	76.5297	4.15748	94.7688	21.5778
143	Six2	27.5867	0.928543	0.294979	3.14782	0.00164491	0.18799	4.32082	72.1095	16.6369	18.2929	7.76793	46.3922
144	Nrxn3	193.366	-0.904599	0.287422	-3.14729	0.00164793	0.18799	88.5767	66.3866	237.353	116.409	522.005	129.467
145	RP23-152I6.2	819.805	0.615245	0.195718	3.14353	0.00166923	0.188013	501.215	963.75	690.986	838.147	679.694	1245.04
146	Chst1	1326.26	0.595154	0.189345	3.14322	0.00167102	0.188013	1098.57	1985.87	1147.95	1369.47	822.624	1533.1
147	Fancc	257.804	-0.700166	0.223617	-3.13109	0.00174157	0.194618	322.981	175.123	334.956	243.628	336.351	133.782
148	Thbs2	789.387	0.706039	0.225944	3.12485	0.00177898	0.197455	725.897	645.552	533.49	1321.25	428.013	1082.13
149	Ccdc80	3204.03	-0.478943	0.15345	-3.12117	0.00180132	0.197695	3980.55	2642.87	3873.07	2496.98	3459.06	2771.67
150	Gabbr2	33.9794	-0.925429	0.296718	-3.11889	0.00181536	0.197695	17.2833	9.15677	48.8016	11.6409	98.6527	18.3411
151	Cox8b	78.391	-0.924264	0.296373	-3.11858	0.00181725	0.197695	250.607	30.9041	41.0377	36.5858	69.1346	42.0767
152	Bglap2	60.1999	0.875962	0.281212	3.11495	0.00183974	0.198825	43.2082	106.447	28.8373	92.2959	31.0717	59.3389
153	Gm15677	71.3486	0.831223	0.267224	3.11058	0.00186717	0.200471	43.2082	90.4231	46.5833	86.4755	42.7236	118.678
154	Matn3	4176.03	-0.655101	0.210881	-3.1065	0.00189319	0.201944	6950.03	4102.23	4747.06	2911.06	4089.82	2255.96
155	Ptprr	34.7841	-0.91465	0.295133	-3.09911	0.00194105	0.205714	16.2031	4.57838	51.0198	16.6299	104.09	16.1833
156	Grin2b	31.9186	-0.90654	0.293169	-3.09221	0.00198671	0.209203	11.8822	5.72298	46.5833	16.6299	100.983	9.71
157	Gm29069	22.2945	-0.855039	0.277187	-3.0847	0.0020376	0.210872	8.64163	4.57838	43.2559	0	67.581	9.71
158	4930525G20Rik	100.801	-0.913232	0.296168	-3.0835	0.00204582	0.210872	25.9249	49.2176	212.952	55.7102	222.163	38.84
159	Btg2	269.855	0.716977	0.232555	3.08304	0.00204898	0.210872	254.928	444.103	160.823	329.272	153.805	276.196
160	Lmntd1	25.9429	-0.83607	0.271805	-3.07599	0.00209806	0.210872	2.16041	1.1446	29.9464	7.48346	109.528	5.39444
161	Dupd1	13.118	-0.838407	0.272633	-3.07523	0.00210342	0.210872	17.2833	0	15.5278	1.66299	38.8397	5.39444
162	Tnxb	3128.73	0.590142	0.191914	3.07504	0.00210475	0.210872	2511.47	3094.99	2389.06	3205.41	2347.47	5223.98
163	Vstm2a	23.2322	-0.889899	0.289395	-3.07503	0.0021048	0.210872	14.0426	2.28919	34.3829	5.82047	69.9114	12.9467
164	Gm29155	1078.23	-0.61479	0.200004	-3.07389	0.00211288	0.210872	973.264	776.036	1715.82	941.252	1322.88	740.118
165	Mall	355.214	-0.592485	0.192794	-3.07315	0.00211809	0.210872	400.756	293.017	490.234	268.573	418.691	260.012
166	Gm18728	20.0096	-0.858827	0.280204	-3.065	0.00217667	0.213422	5.40102	4.57838	24.4008	4.15748	76.1257	5.39444
167	Ipcef1	23.683	-0.880585	0.287315	-3.06488	0.00217759	0.213422	9.72183	2.28919	34.3829	8.31495	77.6793	9.71
168	Igfbp5	2535.78	0.597579	0.195074	3.06335	0.00218876	0.213422	2482.31	2644.02	1936.54	3592.06	1427.75	3132.01
169	RP23-275B16.1	47.0113	-0.903498	0.295029	-3.0624	0.00219567	0.213422	11.8822	6.86757	106.476	29.1023	112.635	15.1044
170	Myo3b	43.5979	-0.906271	0.296876	-3.05269	0.00226797	0.219152	12.9624	12.5906	86.5119	24.1134	110.305	15.1044
171	Impg1	10.6486	-0.786761	0.258046	-3.04892	0.00229666	0.220094	4.32082	0	25.5099	0.831495	31.0717	2.15778
172	Atp6v1c2	23.1311	-0.903974	0.29659	-3.04789	0.00230451	0.220094	20.5239	11.446	39.9286	9.14645	51.2683	6.47333
173	Col9a2	33881	-0.559259	0.183993	-3.03957	0.00236918	0.224963	47914.6	31926.2	44200.9	23483.1	31248.8	24512.4
174	Crxos	7.51061	-0.737439	0.242901	-3.03596	0.0023977	NA	7.56143	0	11.0913	0	26.411	0
175	RP23-335B9.5	22.1208	-0.88844	0.292656	-3.03578	0.00239911	0.226363	35.6467	6.86757	37.7103	14.1354	37.2861	1.07889
176	Sptb	386.866	0.601488	0.198234	3.03423	0.00241149	0.226363	306.778	437.236	336.065	538.809	247.02	455.291
177	Pkhd1l1	13.5629	-0.834512	0.275697	-3.02692	0.00247062	0.230596	11.8822	3.43379	16.6369	0.831495	44.2772	4.31556
178	Dnah6	34.7276	-0.898867	0.297289	-3.02355	0.00249829	0.230599	19.4437	6.86757	62.1111	16.6299	83.8937	19.42
179	Aoah	30.8331	-0.885801	0.293058	-3.02261	0.00250604	0.230599	9.72183	10.3014	42.1468	9.97794	100.983	11.8678
180	Col1a2	91689.4	0.710593	0.235156	3.0218	0.00251277	0.230599	91659.6	76683.3	63590.7	164900	38327	114976
181	Zfp804a	20.7944	-0.846451	0.280432	-3.01838	0.00254127	0.231919	7.56143	3.43379	18.8552	7.48346	83.1169	4.31556
182	Shc1	979.731	0.542388	0.180487	3.00513	0.00265467	0.240144	841.479	1418.15	791.916	1040.2	699.114	1087.52
183	Kif5a	187.013	0.792666	0.263831	3.00445	0.00266063	0.240144	123.143	363.981	141.968	275.225	94.7688	122.993
184	Gm10382	104.411	0.879732	0.293263	2.9998	0.00270154	0.241751	92.8975	254.1	48.8016	74.8346	20.9734	134.861
185	Gsn	30988.7	-0.694274	0.231495	-2.99909	0.00270787	0.241751	20992.7	21080	58405.5	17784	40270.5	27399.5
186	Slco6b1	19.9703	-0.809088	0.270264	-2.9937	0.00275621	0.244737	2.16041	4.57838	21.0734	3.32598	85.4472	3.23667
187	Dhx58	299.594	-0.612158	0.205387	-2.98051	0.0028777	0.253823	335.943	202.593	442.542	244.46	337.905	234.119
188	Caln1	65.9459	-0.885879	0.297348	-2.97926	0.00288944	0.253823	22.6843	11.446	95.3849	48.2267	194.198	23.7356
189	3110079O15Rik	7272.18	-0.502524	0.168897	-2.97533	0.00292672	0.25573	7338.9	5095.74	9987.69	6422.47	8608.42	6179.88
190	1700047F07Rik	17.552	-0.859656	0.289157	-2.97297	0.00294934	0.256343	14.0426	2.28919	34.3829	6.65196	40.3932	7.55222
191	Tmem233	15.9356	-0.810358	0.272833	-2.97016	0.00297645	0.257338	48.6092	0	16.6369	8.31495	20.9734	1.07889
192	Col25a1	261.654	-0.667461	0.224884	-2.96803	0.00299719	0.257774	379.152	141.93	266.19	235.313	354.218	193.121
193	Ppp1r9b	1141.09	0.595093	0.200859	2.96274	0.00304917	0.260879	932.216	1824.49	999.323	1128.34	694.453	1267.69
194	Slc7a11	59.5487	-0.880528	0.297599	-2.95878	0.00308862	0.262884	23.7645	19.4581	76.5297	38.2488	175.555	23.7356
195	Mvb12b	333.852	0.57255	0.193701	2.95585	0.00311814	0.264029	292.735	405.187	242.899	393.297	243.913	425.082
196	Rgs4	68.8443	0.809807	0.274295	2.95232	0.00315393	0.265381	49.6894	122.472	34.3829	73.1716	42.7236	90.6267
197	Dusp1	2559.77	0.50925	0.172753	2.94786	0.00319985	0.265381	2272.75	3389.15	1750.2	2577.63	2179.68	3189.2
198	Htr4	16.2318	-0.795664	0.269962	-2.94732	0.00320544	0.265381	4.32082	2.28919	23.2917	5.82047	60.5899	1.07889
199	Synpo2	126.358	-0.830661	0.281911	-2.94653	0.00321358	0.265381	319.74	83.5555	90.9484	56.5417	124.287	83.0745
200	Ptprn2	144.78	-0.772911	0.262404	-2.9455	0.00322431	0.265381	128.544	74.3987	170.806	123.061	286.637	85.2322
201	Gm10371	314.222	0.607674	0.206455	2.94337	0.00324661	0.265381	262.49	407.476	247.335	442.355	207.404	318.272
202	Rtn4r	34.2277	-0.863754	0.29384	-2.93954	0.00328703	0.265381	41.0477	19.4581	53.2381	15.7984	57.4827	18.3411
203	Fshr	25.3045	-0.856926	0.291546	-2.93924	0.00329013	0.265381	19.4437	2.28919	35.4921	6.65196	70.6882	17.2622
204	Adra1b	42.1523	-0.866487	0.294807	-2.93917	0.00329093	0.265381	37.8071	21.7473	52.129	17.4614	97.8759	25.8933
205	C030007H22Rik	9.56721	-0.745432	0.253683	-2.93844	0.00329869	0.265381	8.64163	0	14.4186	2.49449	31.8485	0
206	Gm16630	23.8088	-0.828903	0.28229	-2.93635	0.00332096	0.265381	4.32082	5.72298	36.6012	4.15748	82.3401	9.71
207	Ucma	8068.45	-0.502571	0.171193	-2.9357	0.00332797	0.265381	7881.17	6805.77	11792.2	6305.23	9114.11	6512.17
208	Gm13613	12.2697	-0.75132	0.256367	-2.93064	0.00338259	0.267309	3.24061	1.1446	11.0913	0.831495	55.1523	2.15778
209	Xlr3b	42.3888	-0.845871	0.288648	-2.93045	0.00338469	0.267309	59.4112	30.9041	63.2202	20.7874	60.5899	19.42
210	Sfrp1	70.3413	0.806992	0.275542	2.92875	0.00340328	0.267491	35.6467	123.616	47.6924	65.6881	45.8308	103.573
211	Gm21847	46.2358	-0.870474	0.297514	-2.92583	0.0034354	0.26873	17.2833	13.7351	98.7123	31.5968	100.983	15.1044
212	Erg	547.06	0.591898	0.20256	2.92209	0.00347689	0.269433	505.535	824.109	408.159	632.768	346.45	565.338
213	Pla2g10os	32.1738	-0.866404	0.296504	-2.92206	0.00347719	0.269433	38.8873	9.15677	51.0198	20.7874	55.9291	17.2622
214	Trpc3	75.4983	-0.787458	0.269796	-2.91871	0.00351481	0.27095	117.742	46.9284	92.0575	61.5306	100.206	34.5244
215	Ttyh1	65.4448	0.831596	0.285105	2.91681	0.00353633	0.27095	32.4061	131.629	51.0198	92.2959	30.2949	55.0233
216	Skap1	50.214	-0.861738	0.295572	-2.9155	0.00355121	0.27095	9.72183	13.7351	76.5297	23.2819	155.359	22.6567
217	Hpse2	68.2005	-0.862815	0.296044	-2.91449	0.00356275	0.27095	9.72183	14.8797	129.768	37.4173	187.207	30.2089
218	Egln1	1091.25	0.56454	0.194219	2.90673	0.00365233	0.274746	906.291	1560.08	834.063	940.421	815.633	1491.02
219	Alpk3	51.5305	-0.864986	0.297599	-2.90655	0.00365441	0.274746	162.031	16.0243	35.4921	28.2708	40.3932	26.9722
220	Car2	120.513	0.781317	0.268879	2.90583	0.00366283	0.274746	117.742	186.569	51.0198	191.244	62.1434	114.362
221	Adarb2	70.7203	-0.860137	0.296545	-2.90053	0.00372533	0.278164	43.2082	20.6027	76.5297	57.3732	199.636	26.9722
222	Obox1	24.8243	-0.798427	0.275771	-2.89525	0.00378856	0.281605	2.16041	4.57838	46.5833	2.49449	82.3401	10.7889
223	Cebpd	187.915	0.652518	0.225657	2.89164	0.0038324	0.283111	155.549	287.294	136.423	203.716	121.18	223.33
224	Tenm1	49.6364	-0.855902	0.296084	-2.89075	0.00384329	0.283111	8.64163	22.8919	100.931	17.4614	127.394	20.4989
225	Lgr5	20.5626	-0.815964	0.282635	-2.88699	0.00388952	0.285237	7.56143	8.01217	43.2559	8.31495	55.1523	1.07889
226	Hspa1b	171.293	0.826669	0.286676	2.88364	0.00393109	0.285997	201.998	220.907	36.6012	237.808	57.4827	272.959
227	Runx3	974.535	-0.639224	0.221745	-2.8827	0.00394288	0.285997	1277.88	1063.33	1282.15	454.828	1121.69	647.333
228	2610307P16Rik	94.8231	-0.85496	0.296779	-2.8808	0.00396669	0.285997	35.6467	19.4581	146.405	53.2157	246.243	67.97
229	Cers3	12.8026	-0.745579	0.25883	-2.88057	0.00396952	0.285997	2.16041	1.1446	47.6924	0.831495	21.7502	3.23667
230	Myo5b	29.7947	-0.837918	0.291338	-2.8761	0.00402623	0.288816	7.56143	5.72298	58.7837	10.8094	80.7865	15.1044
231	Car12	883.098	-0.614769	0.214319	-2.86848	0.00412449	0.293749	1518.77	548.261	997.105	783.268	787.668	663.517
232	Nek11	23.2214	-0.807651	0.281655	-2.86751	0.00413709	0.293749	4.32082	4.57838	29.9464	7.48346	85.4472	7.55222
233	Trpm3	418.259	-0.631743	0.220478	-2.86533	0.00416575	0.293749	508.776	252.956	405.94	404.938	661.828	275.117
234	Cep85	828.534	0.708102	0.247133	2.86527	0.00416653	0.293749	878.206	1582.98	459.178	952.062	389.95	708.83
235	Dkk3	504.412	0.61186	0.21368	2.86344	0.00419062	0.294185	492.573	492.176	361.575	722.569	289.744	667.832
236	Gm9905	123.986	0.736269	0.257296	2.86157	0.00421554	0.294224	88.5767	206.027	102.04	118.072	59.8131	169.386
237	Scel	62.5052	-0.807569	0.282297	-2.86071	0.004227	0.294224	50.7696	40.0609	100.931	36.5858	111.081	35.6033
238	Lrrc69	24.2574	-0.835699	0.292538	-2.85672	0.00428043	0.294919	19.4437	2.28919	42.1468	16.6299	57.4827	7.55222
239	Lbp	974.689	0.552681	0.193478	2.85656	0.00428258	0.294919	635.16	1137.73	1009.31	1256.39	654.06	1155.49
240	Adra2c	39.8689	-0.846708	0.29658	-2.85491	0.0043049	0.294919	39.9675	18.3135	94.2758	12.4724	45.054	29.13
241	Lhx4	15.5121	-0.744131	0.260827	-2.85297	0.00433131	0.294919	2.16041	0	33.2738	4.98897	50.4916	2.15778
242	Col19a1	44.9202	-0.847335	0.297074	-2.85227	0.00434087	0.294919	20.5239	10.3014	49.9107	26.6078	140.6	21.5778
243	Hk3	19.1326	0.775607	0.27206	2.85086	0.00436006	0.294919	5.40102	68.6757	6.65476	4.15748	0.776793	29.13
244	Tmc1	32.9796	-0.839304	0.294423	-2.85067	0.00436265	0.294919	18.3635	3.43379	45.4742	19.9559	95.5456	15.1044
245	A330008L17Rik	29.0142	-0.810268	0.28464	-2.84664	0.00441834	0.296663	7.56143	4.57838	33.2738	4.98897	106.421	17.2622
246	Sntg1	86.2125	-0.846573	0.297628	-2.8444	0.00444949	0.296663	15.1229	36.6271	135.313	45.7322	247.797	36.6822
247	Man1c1	437.458	0.600824	0.211312	2.84331	0.0044648	0.296663	369.43	622.66	352.702	392.466	275.762	611.73
248	Inpp4b	102.567	-0.81436	0.28648	-2.84264	0.00447411	0.296663	61.5716	36.6271	144.186	76.4975	230.708	65.8122
249	Bcl7a	249.076	-0.601883	0.211758	-2.84231	0.00447875	0.296663	353.227	195.726	311.665	206.211	262.556	165.07
250	Cdr2l	595.291	0.622466	0.219222	2.83944	0.00451927	0.298145	632.999	805.795	372.667	616.969	330.914	812.403
251	Gm13031	891.681	-0.722767	0.254753	-2.83713	0.00455211	0.298151	508.776	656.998	1572.74	399.949	1445.61	766.011
252	St8sia2	34.3713	-0.835762	0.294606	-2.83688	0.00455566	0.298151	44.2884	12.5906	51.0198	23.2819	56.7059	18.3411
253	Egfem1	52.1528	-0.84375	0.297563	-2.83554	0.00457486	0.298219	15.1229	24.0365	86.5119	18.2929	139.823	29.13
254	Gm28050	6.80367	-0.665794	0.235261	-2.83002	0.00465444	NA	4.32082	0	15.5278	0	20.9734	0
255	Slc35d1	622.41	-0.540927	0.191304	-2.82759	0.00469004	0.304519	866.323	525.369	695.422	554.607	696.783	395.952
256	Gm3383	14.0606	-0.722374	0.25588	-2.8231	0.00475615	0.307187	2.16041	4.57838	45.4742	0	31.0717	1.07889
257	Kel	11.1565	0.751657	0.266331	2.82227	0.00476853	0.307187	3.24061	14.8797	0	34.9228	3.10717	10.7889
258	Gm15155	54.9063	-0.838598	0.297377	-2.81998	0.00480265	0.308176	21.6041	24.0365	76.5297	27.4393	150.698	29.13
259	Lrrc7	28.5864	-0.791914	0.281144	-2.81675	0.00485118	0.310079	5.40102	1.1446	44.3651	11.6409	97.0991	11.8678
260	Pkp4	392.92	0.585166	0.207956	2.8139	0.00489451	0.311409	368.349	563.141	262.863	500.56	274.208	388.4
261	Rps3a2	104.036	-0.726123	0.258286	-2.81131	0.00493406	0.311409	16.2031	17.1689	236.244	14.9669	322.369	17.2622
262	Pdilt	10.4925	-0.711181	0.252973	-2.81129	0.00493438	0.311409	3.24061	0	18.8552	2.49449	37.2861	1.07889
263	Dpp6	113.23	-0.827889	0.294641	-2.80982	0.00495686	0.311409	44.2884	46.9284	144.186	89.8015	309.94	44.2344
264	Macrod2	369.351	-0.72873	0.25941	-2.80918	0.00496677	0.311409	321.901	131.629	399.286	302.664	748.829	311.799
265	Efcab6	22.8592	-0.791035	0.281838	-2.8067	0.00500524	0.312628	5.40102	3.43379	27.7282	9.14645	83.8937	7.55222
266	Dab1	152.368	-0.815923	0.290976	-2.80409	0.00504581	0.312858	66.9726	44.6392	201.861	113.083	388.397	99.2578
267	Ogn	725.927	0.539885	0.192731	2.80124	0.00509066	0.312858	440.723	872.182	659.93	984.49	621.434	776.8
268	Mfsd2b	26.7574	0.833363	0.29755	2.80075	0.00509845	0.312858	9.72183	38.9163	16.6369	51.5527	12.4287	31.2878
269	Ryr3	65.3831	-0.831483	0.29693	-2.80027	0.00510602	0.312858	24.8447	21.7473	112.022	46.5637	156.912	30.2089
270	Ttll6	11.0213	-0.740333	0.264461	-2.7994	0.00511974	0.312858	4.32082	2.28919	19.9643	1.66299	35.7325	2.15778
271	Pkdcc	1978.56	-0.632667	0.226018	-2.79918	0.00512319	0.312858	1834.19	1834.79	3609.1	992.805	2032.87	1567.63
272	Gm20481	190.479	0.717593	0.256545	2.79714	0.00515564	0.313673	195.517	249.522	73.2024	205.379	120.403	298.852
273	Gm6999	16.8501	-0.736369	0.263718	-2.79226	0.00523415	0.317274	8.64163	0	17.746	0.831495	65.2506	8.63111
274	Col4a2	3535.22	0.515276	0.184684	2.79005	0.00527001	0.317783	3269.78	4522.3	3050.1	3459.85	2191.33	4717.98
275	Aen	171.789	0.671346	0.240694	2.78921	0.00528361	0.317783	156.63	273.558	112.022	217.852	100.206	170.464
276	A930011G23Rik	43.2466	-0.825989	0.296356	-2.78716	0.00531729	0.317783	10.802	16.0243	70.9841	22.4504	121.957	17.2622
277	Gas6	1402.31	0.488779	0.175379	2.787	0.00531992	0.317783	1136.37	1590.99	1343.15	1584.83	949.241	1809.3
278	Map3k6	123.424	0.762038	0.27399	2.78126	0.00541488	0.321344	93.9777	267.835	84.2936	95.6219	57.4827	141.334
279	Scn4b	23.0354	-0.81391	0.292822	-2.77954	0.00544361	0.321344	63.732	12.5906	12.2004	7.48346	35.7325	6.47333
280	Dcdc2a	21.5116	-0.779623	0.280616	-2.77826	0.00546509	0.321344	9.72183	0	43.2559	9.97794	57.4827	8.63111
281	Gm12514	19.1552	-0.766793	0.276003	-2.7782	0.00546605	0.321344	2.16041	5.72298	41.0377	4.98897	56.7059	4.31556
282	Slc5a7	9.49493	-0.672073	0.242093	-2.77609	0.00550168	NA	2.16041	0	16.6369	1.66299	36.5093	0
283	Hemgn	9.72338	0.751053	0.270552	2.776	0.00550326	0.321344	1.0802	19.4581	2.21825	14.1354	3.10717	18.3411
284	1700101E01Rik	19.7073	-0.818179	0.294787	-2.77549	0.00551184	0.321344	18.3635	5.72298	35.4921	7.48346	40.3932	10.7889
285	Nefl	23.4683	0.751873	0.270968	2.77477	0.00552413	0.321344	3.24061	80.1217	13.3095	36.5858	0	7.55222
286	Zpld1	10.0522	-0.739745	0.266664	-2.77407	0.00553602	0.321344	7.56143	1.1446	21.0734	1.66299	25.6342	3.23667
287	1700047M11Rik	339.02	-0.619036	0.223479	-2.76999	0.00560573	0.324244	304.617	287.294	575.637	227.83	393.834	244.908
288	Nxph2	8.88883	-0.675821	0.244097	-2.76865	0.00562885	NA	2.16041	0	16.6369	0.831495	32.6253	1.07889
289	Trp63	28.8001	-0.819964	0.296461	-2.76584	0.00567763	0.326723	19.4437	10.3014	31.0555	13.3039	84.6704	14.0256
290	Csf1	156.053	0.654162	0.236788	2.76264	0.00573353	0.326723	138.266	191.147	118.677	190.412	83.1169	214.699
291	Ptgfrn	783.409	0.496277	0.17974	2.76108	0.00576099	0.326723	717.255	1026.7	549.018	939.589	639.301	828.587
292	Errfi1	210.968	0.607825	0.220228	2.75998	0.00578041	0.326723	164.191	238.076	158.605	325.946	154.582	224.409
293	Gata3	11.4867	-0.728953	0.264148	-2.75964	0.00578654	0.326723	7.56143	2.28919	35.4921	4.15748	19.4198	0
294	Kcnn4	78.8777	0.740721	0.268546	2.75826	0.00581093	0.326723	54.0102	112.17	45.4742	74.8346	55.1523	131.624
295	Elavl2	18.0658	-0.732717	0.265669	-2.75801	0.00581544	0.326723	2.16041	1.1446	22.1825	6.65196	73.0186	3.23667
296	Eps8l1	14.0813	-0.752773	0.273031	-2.7571	0.00583172	0.326723	8.64163	3.43379	13.3095	1.66299	52.0451	5.39444
297	Runx2os1	126.147	-0.682358	0.247558	-2.75636	0.00584495	0.326723	206.319	101.869	137.532	72.3401	146.037	92.7845
298	Ehd2	1981.04	0.461327	0.167377	2.75621	0.00584749	0.326723	1860.11	2565.04	1551.67	2061.28	1501.54	2346.58
299	St8sia1	87.524	-0.731849	0.265649	-2.75495	0.00587013	0.326877	117.742	77.8325	94.2758	47.3952	138.269	49.6289
300	8030451A03Rik	276.718	0.668366	0.243099	2.74936	0.00597125	0.329688	306.778	352.535	151.95	389.14	135.162	324.746
301	Zswim3	54.782	-0.76825	0.279434	-2.7493	0.0059722	0.329688	73.4539	26.3257	69.875	34.9228	83.1169	40.9978
302	Grm7	78.708	-0.817299	0.297515	-2.74708	0.00601282	0.329688	17.2833	19.4581	137.532	58.2047	207.404	32.3667
303	Pak7	25.0405	-0.77493	0.282136	-2.74666	0.00602057	0.329688	5.40102	3.43379	27.7282	9.97794	93.992	9.71
304	Dgkb	94.2737	-0.81684	0.297447	-2.74617	0.00602954	0.329688	32.4061	20.6027	115.349	68.1826	277.315	51.7867
305	Batf3	50.5986	-0.791676	0.288349	-2.74555	0.00604104	0.329688	92.8975	30.9041	61.002	39.0803	61.3667	18.3411
306	Helz2	141.217	0.653366	0.23813	2.74373	0.00607453	0.329709	114.502	165.966	115.349	179.603	77.6793	194.2
307	Nkain3	61.67	-0.813012	0.296542	-2.74164	0.00611326	0.329709	16.2031	9.15677	97.6031	39.9118	174.778	32.3667
308	Clic4	1739.93	0.465961	0.170024	2.74056	0.00613345	0.329709	1691.6	2090.03	1394.17	2087.88	1218.79	1957.1
309	Trib3	26.9929	0.812873	0.296676	2.73994	0.00614507	0.329709	19.4437	20.6027	8.87301	63.1936	7.76793	42.0767
310	Rps27	2275.45	-0.499568	0.182378	-2.73919	0.00615908	0.329709	2000.54	1776.41	3011.28	1807.67	3118.05	1938.76
311	Atf3	174.459	0.635615	0.23207	2.7389	0.00616454	0.329709	140.426	211.75	123.113	276.888	121.957	172.622
312	Slc1a4	437.674	0.534752	0.19531	2.73797	0.00618193	0.329709	408.317	534.526	350.484	558.765	281.976	491.973
313	Hspa8	4335.34	0.409704	0.149822	2.7346	0.00624567	0.330589	3517.14	4958.39	3919.65	5239.25	3603.54	4774.08
314	Khdrbs2	57.9529	-0.812777	0.297476	-2.73224	0.00629049	0.330589	20.5239	17.1689	85.4028	46.5637	160.796	17.2622
315	Hs3st4	21.7464	-0.759129	0.277842	-2.73223	0.00629067	0.330589	4.32082	3.43379	33.2738	11.6409	74.5721	3.23667
316	Mdga2	86.134	-0.813207	0.297649	-2.7321	0.00629316	0.330589	30.2457	24.0365	106.476	75.666	255.565	24.8144
317	C4b	857.423	0.655424	0.239924	2.73179	0.00629904	0.330589	480.691	1570.39	902.829	713.423	473.844	1003.37
318	Kif1c	2290.96	0.490906	0.179786	2.73051	0.00632366	0.330824	2123.68	3167.1	1877.75	2212.61	1585.43	2779.22
319	Mylk4	11.2614	-0.716674	0.262683	-2.72829	0.00636639	0.331363	16.2031	0	7.76389	4.15748	37.2861	2.15778
320	A630010A05Rik	14.2724	-0.724631	0.265639	-2.72788	0.0063743	0.331363	6.48122	0	22.1825	6.65196	48.1612	2.15778
321	Tmem178b	37.23	-0.807756	0.296359	-2.7256	0.00641839	0.332602	17.2833	11.446	41.0377	14.1354	115.742	23.7356
322	Pacrgl	32.7216	0.808306	0.296694	2.72437	0.0064424	0.332797	23.7645	66.3866	15.5278	39.0803	11.6519	39.9189
323	6530403H02Rik	32.0359	-0.785787	0.288721	-2.72161	0.00649641	0.334535	10.802	5.72298	42.1468	23.2819	104.867	5.39444
324	1700030N03Rik	32.2109	-0.808017	0.29722	-2.71858	0.00655622	0.33656	29.1655	14.8797	41.0377	14.9669	73.7953	19.42
325	Daam2	1675.49	0.455229	0.16752	2.71747	0.00657836	0.336644	1610.58	2024.79	1191.2	1935.72	1364.83	1925.82
326	Fbln7	1143	-0.48425	0.178369	-2.71488	0.00663001	0.338089	1404.26	1046.16	1532.81	842.304	1124.02	908.425
327	Ier2	600.696	0.675096	0.248746	2.71399	0.00664776	0.338089	388.873	1317.43	455.851	446.513	428.013	567.496
328	3000002C10Rik	46.7608	-0.768722	0.283622	-2.71037	0.00672072	0.340745	70.2132	30.9041	61.002	29.9338	63.697	24.8144
329	Fcnb	10.7124	0.698429	0.257942	2.70769	0.00677526	0.342004	2.16041	40.0609	0	12.4724	3.10717	6.47333
330	Slc9a2	10.312	-0.73333	0.270891	-2.70711	0.0067872	0.342004	16.2031	3.43379	13.3095	0.831495	24.8574	3.23667
331	Zfpm2	967.933	-0.599267	0.221663	-2.70351	0.00686111	0.344009	1132.05	551.695	811.881	883.879	1668.55	759.538
332	Tubb6	637.379	0.562982	0.20827	2.70314	0.00686887	0.344009	493.653	777.18	455.851	545.461	533.657	1018.47
333	Myadm	1534.71	0.470833	0.174509	2.69804	0.00697495	0.347644	1380.5	1875.99	1398.61	1829.29	1005.17	1718.67
334	Hspa1a	185.386	0.716728	0.265748	2.69702	0.0069963	0.347644	208.479	235.787	68.7659	207.042	95.5456	296.694
335	Fosl2	337.62	0.623743	0.231306	2.69661	0.00700494	0.347644	337.024	406.331	262.863	404.107	151.475	463.922
336	Gm11867	46.1603	-0.786359	0.291892	-2.69401	0.00705987	0.348336	7.56143	10.3014	62.1111	29.9338	153.028	14.0256
337	Emilin1	4804.01	-0.457867	0.169962	-2.69394	0.0070613	0.348336	5990.81	4170.91	6421.84	3706.8	4486.76	4046.91
338	Itih5	281.007	0.630171	0.23424	2.69027	0.00713933	0.350824	212.8	217.473	219.607	379.162	188.761	468.238
339	Gm16897	299.82	0.550268	0.204593	2.68957	0.00715445	0.350824	258.169	307.896	238.462	410.759	208.181	375.453
340	Inf2	1072.95	0.517216	0.192376	2.68857	0.00717589	0.350828	1099.65	1323.15	720.932	1111.71	752.713	1429.53
341	1700057H15Rik	16.2185	-0.745672	0.277734	-2.68484	0.00725636	0.352546	7.56143	4.57838	29.9464	8.31495	45.8308	1.07889
342	Tmem132c	36.7951	-0.789349	0.294019	-2.68469	0.0072597	0.352546	7.56143	12.5906	63.2202	14.9669	104.09	18.3411
343	4933427D06Rik	42.2044	-0.790525	0.294614	-2.68326	0.00729087	0.352546	12.9624	9.15677	72.0932	33.2598	114.965	10.7889
344	Lox	351.271	0.623535	0.232434	2.68264	0.00730439	0.352546	341.344	502.478	248.444	522.179	191.091	302.089
345	Hcn2	58.172	0.760641	0.28361	2.682	0.00731833	0.352546	21.6041	95.0014	49.9107	72.3401	35.7325	74.4433
346	Gm12705	5.87626	-0.615126	0.229458	-2.68078	0.0073451	NA	17.2833	0	5.54563	0	12.4287	0
347	Pemt	56.5351	-0.764005	0.28501	-2.68063	0.00734834	0.352957	47.529	33.1933	83.1845	31.5968	104.867	38.84
348	4931429P17Rik	9.49804	-0.67258	0.251226	-2.67719	0.00742418	NA	3.24061	0	18.8552	1.66299	31.0717	2.15778
349	Dennd5a	919.213	0.483281	0.180653	2.67519	0.00746877	0.356771	854.441	1259.06	745.333	996.131	649.399	1010.92
350	Gm12758	262.089	0.539165	0.201578	2.67472	0.00747922	0.356771	216.041	338.8	189.661	320.957	213.618	293.458
351	Bgn	30913.4	0.499324	0.186739	2.67391	0.00749718	0.356771	28165.2	31352.8	28687.6	41834.2	18068.2	37372.7
352	Glp2r	311.458	0.539919	0.20198	2.67313	0.00751462	0.356771	259.249	414.344	208.516	334.261	267.217	385.163
353	Abcb11	22.8248	-0.779257	0.291819	-2.67034	0.00757743	0.357467	10.802	8.01217	35.4921	12.4724	63.697	6.47333
354	Cntnap4	33.6203	-0.787185	0.294894	-2.66938	0.0075991	0.357467	20.5239	3.43379	65.4385	27.4393	73.0186	11.8678
355	Gm26624	74.3111	-0.773913	0.289993	-2.66873	0.00761382	0.357467	54.0102	22.8919	98.7123	50.7212	162.35	57.1811
356	Gm26586	273.707	0.616215	0.230983	2.6678	0.00763503	0.357467	272.211	426.934	181.897	275.225	156.912	329.061
357	Gm20417	241.336	0.66976	0.251066	2.66766	0.00763809	0.357467	204.159	424.645	97.6031	267.741	208.957	244.908
358	Nfatc1	774.66	0.465532	0.174594	2.66637	0.00766758	0.357828	723.737	952.304	629.984	878.059	560.845	903.03
359	Tmem119	259.594	0.63219	0.2373	2.66409	0.00771964	0.359237	231.164	234.642	195.206	447.344	146.037	303.168
360	Loxl2	3457.94	0.538162	0.202153	2.66215	0.00776433	0.359608	3444.77	3483	2665.23	5448.79	2067.82	3638.01
361	Mmp15	150.668	0.62141	0.233451	2.66184	0.0077714	0.359608	130.705	200.304	102.04	158.816	101.76	210.383
362	Tppp	41.3578	0.786534	0.295813	2.65889	0.00783985	0.360836	25.9249	82.4109	29.9464	61.5306	11.6519	36.6822
363	1700012I11Rik	15.5054	-0.74758	0.281204	-2.6585	0.00784901	0.360836	7.56143	2.28919	42.1468	5.82047	28.7413	6.47333
364	Lingo2	106.649	-0.787332	0.296228	-2.65786	0.00786383	0.360836	34.5665	33.1933	137.532	70.6771	295.958	67.97
365	Cpz	112.27	0.655283	0.24679	2.65523	0.00792552	0.361818	84.2559	137.351	67.6567	168.793	89.3312	126.23
366	Slc36a1	192.03	0.580106	0.218505	2.65489	0.00793352	0.361818	152.309	232.353	159.714	214.526	128.948	264.328
367	Fmn2	34.3129	-0.787223	0.296603	-2.65413	0.00795133	0.361818	18.3635	14.8797	37.7103	10.8094	102.537	21.5778
368	Cpne4	46.6026	-0.786171	0.29642	-2.65221	0.00799658	0.362872	10.802	17.1689	70.9841	25.7763	134.385	20.4989
369	Mir322	5.4614	-0.605959	0.228482	-2.65211	0.00799906	NA	10.802	0	11.0913	0	10.8751	0
370	Dhx58os	444.536	-0.56108	0.211707	-2.65027	0.00804268	0.363959	425.6	333.077	716.496	305.159	490.933	395.952
371	Slc16a3	1808.35	0.525072	0.198507	2.64511	0.00816652	0.367302	1826.62	2312.08	1245.55	1645.53	1237.43	2582.86
372	Pebp4	48.7466	-0.783683	0.296322	-2.6447	0.00817633	0.367302	33.4863	16.0243	115.349	22.4504	65.2506	39.9189
373	Abca16	18.5014	-0.731428	0.276669	-2.64369	0.00820081	0.367302	5.40102	1.1446	28.8373	7.48346	60.5899	7.55222
374	Arhgap28	44.0582	-0.764985	0.289451	-2.64289	0.00822027	0.367302	51.8498	18.3135	58.7837	26.6078	75.3489	33.4456
375	Mtus2	86.327	-0.771623	0.292017	-2.64239	0.00823241	0.367302	42.1279	53.796	102.04	49.8897	223.716	46.3922
376	Ncam2	56.5586	-0.780883	0.295606	-2.64163	0.00825071	0.367302	18.3635	9.15677	72.0932	47.3952	174.002	18.3411
377	Edar	9.98184	-0.709606	0.268882	-2.6391	0.0083127	0.369062	12.9624	4.57838	15.5278	1.66299	24.0806	1.07889
378	Kcnk1	71.8199	0.706148	0.267803	2.63681	0.00836887	0.370554	48.6092	91.5677	52.129	115.578	44.2772	78.7589
379	Abca14	13.4368	-0.711521	0.270001	-2.63525	0.00840752	0.371264	5.40102	4.57838	14.4186	2.49449	50.4916	3.23667
380	Mylk	562.156	0.555899	0.211061	2.63383	0.00844273	0.371491	556.305	528.803	339.393	725.064	416.361	807.009
381	Cyp2j6	61.2405	-0.739648	0.280947	-2.63269	0.00847108	0.371491	82.0955	52.6514	85.4028	40.7433	83.8937	22.6567
382	Dlg2	256.434	-0.702522	0.266957	-2.63159	0.00849856	0.371491	191.196	91.5677	329.411	240.302	499.478	186.648
383	Cntnap1	184.93	0.627428	0.238455	2.63122	0.00850789	0.371491	165.271	281.571	128.659	167.131	113.412	253.539
384	Frem1	23.6454	-0.763599	0.290286	-2.63051	0.00852572	0.371491	20.5239	3.43379	23.2917	17.4614	70.6882	6.47333
385	Gm816	14.0974	-0.708377	0.269628	-2.62724	0.00860802	0.37397	4.32082	1.1446	22.1825	4.15748	47.3844	5.39444
386	Scnn1g	7.5956	-0.593619	0.226017	-2.62644	0.00862838	NA	1.0802	0	11.0913	0	33.4021	0
387	Slc38a1	737.4	0.485912	0.185018	2.62629	0.00863206	0.37397	728.057	822.964	535.708	841.473	535.987	960.211
388	Sass6	75.5781	-0.699484	0.266414	-2.62555	0.00865093	0.37397	113.421	62.9528	85.4028	43.2377	100.983	47.4711
389	Iqch	70.0958	-0.769513	0.293375	-2.62297	0.00871667	0.375824	58.331	21.7473	64.3293	54.0472	177.886	44.2344
390	9130020K20Rik	189.641	-0.725956	0.277002	-2.62076	0.00877351	0.37631	259.249	40.0609	210.734	191.244	300.619	135.94
391	Samd12	93.1263	-0.773331	0.295081	-2.62075	0.00877377	0.37631	61.5716	28.6149	75.4206	78.1605	266.44	48.55
392	3010001F23Rik	48.6826	-0.752088	0.287392	-2.61695	0.00887202	0.37945	73.4539	24.0365	82.0754	26.6078	48.1612	37.7611
393	Casq2	40.8648	-0.776635	0.296864	-2.61613	0.00889318	0.37945	126.384	9.15677	22.1825	24.1134	39.6164	23.7356
394	Lppr4	59.4123	-0.729442	0.279622	-2.60867	0.00908935	0.38648	81.0153	26.3257	76.5297	51.5527	85.4472	35.6033
395	Dbndd2	32.0477	0.775758	0.297443	2.60809	0.009105	0.38648	16.2031	38.9163	25.5099	63.1936	8.54472	39.9189
396	1500015O10Rik	1603.88	-0.493464	0.189576	-2.60298	0.00924164	0.391269	1450.71	1185.8	2375.75	1471.75	1903.92	1235.33
397	Tmprss15	13.3323	-0.617256	0.237303	-2.60113	0.00929164	0.392375	1.0802	0	8.87301	0	66.8042	3.23667
398	Ssc5d	1970.43	0.539025	0.207372	2.59931	0.00934112	0.393453	1337.29	2270.88	1997.54	1774.41	1310.45	3132.01
399	Pet100	150.465	-0.651257	0.250876	-2.59593	0.00943355	0.395233	140.426	85.8447	238.462	92.2959	201.189	144.571
400	Nkain2	154.949	-0.752377	0.289854	-2.59571	0.00943946	0.395233	60.4914	66.3866	191.879	108.094	399.272	103.573
401	Mfsd7c	194.448	-0.587645	0.226542	-2.59398	0.00948731	0.395233	268.971	146.508	229.589	180.434	226.824	114.362
402	Tmem241	73.1733	-0.69889	0.269523	-2.59306	0.00951249	0.395233	90.7371	42.35	90.9484	40.7433	109.528	64.7333
403	Myh15	14.92	-0.702432	0.270909	-2.59287	0.00951798	0.395233	4.32082	1.1446	32.1647	7.48346	41.17	3.23667
404	Vit	1450.91	-0.426943	0.164715	-2.59202	0.00954144	0.395233	1637.59	1348.33	1732.46	1251.4	1679.43	1056.23
405	Foxa3	253.538	-0.53246	0.205453	-2.59165	0.00955181	0.395233	291.655	204.883	326.083	221.178	303.726	173.701
406	Atf5	1285.52	0.442925	0.170976	2.59056	0.00958186	0.39548	1153.66	1370.08	1142.4	1485.05	916.616	1645.31
407	Kcnh5	27.5126	-0.759712	0.29343	-2.58907	0.00962356	0.396206	16.2031	4.57838	32.1647	13.3039	81.5633	17.2622
408	Morc1	40.6032	-0.761048	0.294123	-2.58751	0.0096671	0.397004	7.56143	18.3135	64.3293	21.6189	118.849	12.9467
409	Ahrr	8.95925	-0.643649	0.249073	-2.58418	0.00976103	NA	2.16041	1.1446	16.6369	1.66299	31.0717	1.07889
410	Sgsh	122.399	0.642045	0.248453	2.58417	0.00976139	0.399876	86.4163	146.508	105.367	128.882	73.0186	194.2
411	Gpr27	100.799	0.747027	0.289402	2.58127	0.00984367	0.401325	37.8071	207.172	83.1845	49.8897	60.5899	166.149
412	Thsd7b	87.8734	-0.768201	0.297637	-2.581	0.00985148	0.401325	45.3686	8.01217	140.859	75.666	206.627	50.7078
413	Bambi	154.399	-0.601448	0.233088	-2.58035	0.00987004	0.401325	172.833	92.7123	200.752	138.028	206.627	115.441
414	Wif1	4210.32	0.488349	0.189427	2.57803	0.00993654	0.401631	2711.31	5308.63	4524.13	5292.47	3011.63	4413.73
415	Cysrt1	29.3576	0.763186	0.29608	2.57764	0.00994781	0.401631	17.2833	43.4946	15.5278	35.7543	15.5359	48.55
416	Pacs2	503.908	0.520279	0.201994	2.57572	0.0100033	0.401631	431.001	721.095	459.178	531.325	312.271	568.574
417	Cldn10	35.015	-0.761797	0.295961	-2.57398	0.0100536	0.401631	44.2884	27.4703	56.5655	20.7874	51.2683	9.71
418	Lilrb4	12.9803	0.710943	0.276348	2.57264	0.0100927	0.401631	2.16041	17.1689	6.65476	39.0803	3.10717	9.71
419	Gm26778	166.585	0.7216	0.280515	2.57242	0.0100992	0.401631	122.063	361.692	54.3472	108.094	142.93	210.383
420	Pcolce2	3985.72	-0.406278	0.157956	-2.5721	0.0101084	0.401631	4587.63	3140.77	5096.44	3538.01	4082.82	3468.63
421	Itgae	37.7219	-0.761016	0.295883	-2.57202	0.0101107	0.401631	47.529	19.4581	32.1647	24.9449	83.8937	18.3411
422	Slc25a20	195.188	-0.553606	0.21546	-2.56941	0.0101872	0.401631	240.885	155.665	245.117	167.131	230.708	131.624
423	Rhob	1838.9	0.58321	0.227151	2.5675	0.0102435	0.401631	1894.68	2970.23	1233.35	1386.93	1060.32	2487.92
424	Ephb1	52.5858	-0.755921	0.294432	-2.56738	0.0102469	0.401631	33.4863	18.3135	84.2936	39.0803	107.974	32.3667
425	Tead2	89.5827	0.655954	0.255524	2.5671	0.0102554	0.401631	64.8122	129.339	68.7659	98.1164	56.7059	119.757
426	Themis	19.1579	-0.69367	0.270238	-2.56688	0.0102617	0.401631	2.16041	1.1446	36.6012	5.82047	60.5899	8.63111
427	Sbsn	5543.59	-0.565193	0.220303	-2.56553	0.0103019	0.401631	3668.37	3786.32	8746.57	4740.35	8042.14	4277.79
428	Oprm1	30.1148	-0.749738	0.292243	-2.56546	0.0103038	0.401631	9.72183	6.86757	70.9841	8.31495	62.1434	22.6567
429	Mdfi	1701.86	-0.482827	0.18824	-2.56495	0.010319	0.401631	1866.59	1490.26	2553.21	1179.06	1637.48	1484.55
430	Gm15512	54.1603	0.755713	0.294651	2.56478	0.0103242	0.401631	28.0853	38.9163	26.619	54.8787	37.2861	139.177
431	Nfic	2737.23	0.469125	0.182926	2.56456	0.0103307	0.401631	2473.67	3663.85	2443.41	2572.65	1818.47	3451.37
432	Stxbp5l	38.6077	-0.758595	0.296028	-2.56258	0.0103899	0.401631	17.2833	13.7351	33.2738	21.6189	127.394	18.3411
433	Chst3	1877.4	0.565764	0.220797	2.56237	0.010396	0.401631	2201.46	2008.77	1142.4	2531.9	991.188	2388.66
434	Ppp1r13l	288.255	0.592494	0.231243	2.56222	0.0104006	0.401631	243.046	314.764	227.371	262.752	180.993	500.604
435	Matn2	2146.27	0.467701	0.18261	2.56121	0.0104308	0.401631	1463.68	2062.56	2082.94	2868.66	1739.24	2660.54
436	Sytl2	247.64	-0.556035	0.217124	-2.56091	0.0104399	0.401631	333.783	160.243	258.427	233.65	318.485	181.253
437	Synpo2l	43.8907	-0.743883	0.290749	-2.55851	0.0105123	0.402161	167.432	14.8797	15.5278	30.7653	27.1878	7.55222
438	2810008D09Rik	332.557	-0.50824	0.198714	-2.55765	0.0105382	0.402161	364.029	249.522	401.504	240.302	430.343	309.641
439	Nrm	160.111	-0.578259	0.226108	-2.55744	0.0105444	0.402161	223.602	129.339	199.643	115.578	171.671	120.836
440	Immp2l	323.274	-0.614026	0.240187	-2.55645	0.0105747	0.402161	313.259	163.677	330.52	292.686	579.488	260.012
441	Arhgap22	98.529	0.705835	0.276135	2.55612	0.0105846	0.402161	70.2132	91.5677	55.4563	89.8015	68.3578	215.778
442	Kazn	113.212	0.615178	0.240718	2.5556	0.0106006	0.402161	83.1757	154.52	89.8393	141.354	77.6793	132.703
443	Tmem232	35.9548	-0.744918	0.291707	-2.55366	0.0106598	0.402635	6.48122	6.86757	74.3115	17.4614	90.108	20.4989
444	Cntnap5b	89.239	-0.759902	0.297642	-2.55308	0.0106776	0.402635	21.6041	33.1933	114.24	69.0141	261.779	35.6033
445	Cfap61	37.1708	-0.759654	0.297648	-2.55219	0.0107048	0.402635	19.4437	16.0243	61.002	14.1354	85.4472	26.9722
446	Bcl11b	29.0494	-0.759071	0.297469	-2.55176	0.010718	0.402635	18.3635	17.1689	62.1111	9.97794	50.4916	16.1833
447	Megf11	58.5668	-0.758359	0.297337	-2.55051	0.0107566	0.402635	31.3259	12.5906	83.1845	48.2267	143.707	32.3667
448	Gm12454	76.7645	0.720734	0.282618	2.55021	0.0107658	0.402635	39.9675	153.376	38.8194	62.3621	66.8042	99.2578
449	Gm27191	272.227	0.641885	0.251759	2.5496	0.0107846	0.402635	147.988	527.659	260.645	228.661	177.109	291.3
450	Iqcf3	23.7147	-0.717687	0.281597	-2.54864	0.0108145	0.402835	6.48122	4.57838	18.8552	9.14645	92.4384	10.7889
451	Mef2c	943.509	-0.542173	0.212955	-2.54596	0.0108979	0.405022	1402.1	597.479	851.809	987.816	1193.93	627.913
452	Dok4	214.439	0.605643	0.238053	2.54415	0.0109544	0.406203	211.72	318.198	151.95	210.368	114.965	279.432
453	Ckb	1626.16	0.461561	0.181492	2.54314	0.010986	0.406458	1169.86	1856.53	1704.73	1949.02	1143.44	1933.37
454	C230088H06Rik	159.043	-0.653781	0.257451	-2.53944	0.0111029	0.409691	135.025	114.46	226.262	74.8346	254.788	148.887
455	Slit1	28.028	-0.752861	0.296542	-2.5388	0.0111233	0.409691	15.1229	10.3014	43.2559	16.6299	69.9114	12.9467
456	Narf	302.244	0.536455	0.211457	2.53695	0.0111822	0.410941	235.484	461.272	259.536	305.99	216.725	334.456
457	Loxhd1	8.55441	-0.62802	0.247931	-2.53304	0.0113077	NA	3.24061	0	23.2917	1.66299	20.9734	2.15778
458	Sptlc2	378.854	-0.494931	0.195571	-2.5307	0.0113836	0.414668	513.097	267.835	405.94	310.148	437.335	338.771
459	Pax9	231.691	0.535649	0.211695	2.53029	0.0113969	0.414668	177.153	268.98	214.061	284.371	155.359	290.221
460	Gm28818	6.09109	-0.587671	0.232257	-2.53026	0.0113978	NA	5.40102	0	12.2004	0	17.8662	1.07889
461	Plch1	31.6776	-0.746925	0.295239	-2.5299	0.0114093	0.414668	14.0426	9.15677	37.7103	14.9669	94.7688	19.42
462	Vegfa	1261.28	0.519088	0.205239	2.52918	0.0114328	0.414668	1240.07	1834.79	958.285	1084.27	807.088	1643.15
463	Cidea	34.6674	-0.749009	0.296249	-2.5283	0.0114615	0.414668	49.6894	28.6149	61.002	18.2929	39.6164	10.7889
464	Psme3	314.029	0.536519	0.212239	2.5279	0.0114749	0.414668	294.896	437.236	194.097	384.151	250.127	323.667
465	Hydin	60.2491	-0.751499	0.297344	-2.52738	0.0114918	0.414668	23.7645	10.3014	70.9841	41.5748	177.109	37.7611
466	Nfasc	561.625	0.471451	0.186618	2.52628	0.0115276	0.414668	470.969	724.529	522.399	611.98	386.066	653.807
467	Trim71	23.5814	-0.710013	0.281055	-2.52624	0.0115291	0.414668	4.32082	2.28919	47.6924	13.3039	65.2506	8.63111
468	Hpgd	60.1473	-0.722175	0.285962	-2.52542	0.011556	0.414668	118.822	48.073	76.5297	36.5858	52.8219	28.0511
469	Sh2d4b	15.5986	-0.706766	0.279879	-2.52526	0.0115613	0.414668	6.48122	2.28919	31.0555	5.82047	40.3932	7.55222
470	Fosb	383.729	0.691874	0.27409	2.52426	0.0115942	0.414941	144.747	1435.32	95.3849	370.015	113.412	143.492
471	Wisp2	384.421	-0.5694	0.225757	-2.52218	0.0116631	0.415461	304.617	307.896	524.617	243.628	593.47	332.298
472	Hspb1	1423.43	0.580274	0.230176	2.52101	0.011702	0.415461	1359.98	1756.95	719.823	1110.88	1158.98	2433.97
473	Pcbd2	295.256	-0.518631	0.205726	-2.52098	0.0117027	0.415461	285.174	241.51	383.758	222.009	398.495	240.592
474	Fam169a	19.7684	-0.728252	0.288922	-2.52059	0.011716	0.415461	9.72183	8.01217	29.9464	4.98897	55.1523	10.7889
475	1300017J02Rik	54.2291	-0.709379	0.281499	-2.52001	0.0117352	0.415461	52.93	37.7717	87.621	35.7543	80.0097	31.2878
476	Adgb	11.7717	-0.676308	0.268559	-2.51828	0.0117929	0.416607	7.56143	2.28919	25.5099	0.831495	27.9646	6.47333
477	Gabra4	21.0503	-0.727727	0.289305	-2.51543	0.0118888	0.419095	14.0426	8.01217	37.7103	2.49449	48.938	15.1044
478	Trim10	16.5678	0.724079	0.288226	2.51219	0.0119985	0.422054	8.64163	36.6271	2.21825	28.2708	8.54472	15.1044
479	Mlh1	114.98	-0.602133	0.239886	-2.51008	0.0120703	0.422342	132.865	90.4231	146.405	78.992	153.805	87.39
480	Pcnxl2	25.6517	-0.73082	0.29117	-2.50994	0.0120751	0.422342	10.802	5.72298	37.7103	8.31495	73.0186	18.3411
481	A730056A06Rik	45.4941	-0.71881	0.286477	-2.50914	0.0121026	0.422342	60.4914	22.8919	53.2381	29.1023	73.7953	33.4456
482	Esr2	18.8218	-0.671182	0.267517	-2.50894	0.0121095	0.422342	2.16041	3.43379	15.5278	7.48346	80.0097	4.31556
483	Cyp2j13	6.78038	-0.590367	0.23539	-2.50803	0.0121405	NA	5.40102	0	11.0913	1.66299	22.527	0
484	Gm20474	17.1601	-0.727426	0.290389	-2.50501	0.0122449	0.426158	19.4437	6.86757	18.8552	9.97794	43.5004	4.31556
485	Rara	574.918	0.520004	0.207943	2.5007	0.0123947	0.430462	456.926	734.83	543.472	517.19	367.423	829.666
486	Tnni2	1737.22	-0.596477	0.2386	-2.4999	0.0124227	0.430523	3641.37	1360.92	1593.82	1194.03	1296.47	1336.74
487	Myo16	40.8815	-0.743623	0.297646	-2.49835	0.0124773	0.431504	20.5239	11.446	80.9662	30.7653	80.0097	21.5778
488	Maml3	127.205	-0.648937	0.260099	-2.49497	0.0125969	0.432044	151.229	72.1095	119.786	120.567	222.94	76.6011
489	9130017K11Rik	20.5449	-0.70763	0.283685	-2.49443	0.0126161	0.432044	12.9624	1.1446	25.5099	7.48346	62.1434	14.0256
490	Hcn1	32.1606	-0.722234	0.28961	-2.49381	0.0126379	0.432044	6.48122	10.3014	49.9107	21.6189	97.0991	7.55222
491	Cyr61	2617.2	0.563496	0.226007	2.49326	0.0126575	0.432044	3067.78	3164.81	1435.21	2511.11	1524.84	3999.44
492	Ephx1	469.149	0.516317	0.20712	2.49284	0.0126727	0.432044	292.735	637.54	419.25	437.366	405.486	622.519
493	Ccdc171	56.017	-0.739829	0.296861	-2.49217	0.0126965	0.432044	27.0051	32.0487	62.1111	26.6078	153.805	34.5244
494	Luzp2	99.2162	-0.691301	0.277455	-2.49158	0.0127176	0.432044	96.1381	33.1933	123.113	88.97	179.439	74.4433
495	Islr2	108.842	0.669302	0.268651	2.49135	0.012726	0.432044	69.133	117.893	55.4563	104.768	98.6527	207.147
496	Mn1	883.9	0.5035	0.202108	2.49125	0.0127296	0.432044	711.854	1198.39	881.756	846.462	532.103	1132.83
497	Ccdc108	6.48569	-0.592126	0.237814	-2.48987	0.0127791	NA	4.32082	1.1446	15.5278	0.831495	17.0894	0
498	5330439A09Rik	9.65126	-0.666304	0.267619	-2.48975	0.0127832	0.432244	22.6843	1.1446	8.87301	3.32598	18.643	3.23667
499	Tex16	12.087	-0.669989	0.269208	-2.48874	0.0128195	0.432244	4.32082	2.28919	27.7282	2.49449	30.2949	5.39444
500	Tnfrsf9	16.991	-0.691125	0.277862	-2.4873	0.0128718	0.432244	3.24061	5.72298	34.3829	5.82047	47.3844	5.39444
501	Rbm47	62.4562	-0.74005	0.297616	-2.48659	0.0128973	0.432244	19.4437	25.1811	70.9841	26.6078	187.207	45.3133
502	Tpp1	355.89	0.47411	0.190718	2.48591	0.0129219	0.432244	310.018	433.802	299.464	435.703	262.556	393.794
503	Acvr1c	16.4574	-0.729483	0.293514	-2.48534	0.0129428	0.432244	23.7645	5.72298	24.4008	7.48346	28.7413	8.63111
504	Galnt13	65.5572	-0.73836	0.297288	-2.48365	0.0130044	0.432244	20.5239	11.446	104.258	55.7102	170.118	31.2878
505	Pcsk6	3973.19	0.40526	0.16319	2.48337	0.0130148	0.432244	2963	4816.46	3938.51	4312.96	3208.93	4599.3
506	Ttc23l	23.152	-0.691608	0.278572	-2.48268	0.0130397	0.432244	3.24061	2.28919	45.4742	12.4724	66.8042	8.63111
507	Kcnh8	41.6131	-0.73895	0.297643	-2.48267	0.0130402	0.432244	21.6041	11.446	59.8928	30.7653	103.313	22.6567
508	Ccser1	173.4	-0.674275	0.271826	-2.48054	0.0131185	0.432244	126.384	70.9649	198.534	145.512	361.986	137.019
509	Agtr1b	14.0275	-0.674985	0.272133	-2.48035	0.0131253	0.432244	10.802	1.1446	16.6369	9.14645	44.2772	2.15778
510	C230029F24Rik	12.9737	-0.691551	0.278887	-2.47968	0.01315	0.432244	10.802	2.28919	22.1825	7.48346	31.8485	3.23667
511	Col4a1	2881.27	0.463392	0.186876	2.47967	0.0131503	0.432244	2854.98	3614.63	2431.21	2816.27	1813.81	3756.69
512	Runx1t1	79.4306	-0.662775	0.267289	-2.47962	0.0131523	0.432244	108.02	44.6392	90.9484	73.1716	113.412	46.3922
513	Gm26573	186.254	-0.68409	0.275898	-2.4795	0.0131565	0.432244	142.587	73.2541	212.952	197.064	389.173	102.494
514	Gm20757	15.3155	-0.683351	0.275747	-2.47818	0.0132054	0.432563	7.56143	1.1446	22.1825	4.98897	47.3844	8.63111
515	Fsip1	9.87716	-0.650311	0.262453	-2.47782	0.0132189	0.432563	7.56143	4.57838	13.3095	1.66299	31.0717	1.07889
516	Fam129a	481.691	0.477621	0.193006	2.47465	0.0133368	0.434773	425.6	606.636	310.555	570.406	439.665	537.287
517	Ncmap	1187.74	-0.462955	0.187108	-2.47426	0.0133511	0.434773	1590.06	1175.5	1470.7	858.103	1138.78	893.32
518	Flna	2238.13	0.428059	0.173035	2.47382	0.0133676	0.434773	2106.4	2702.39	1781.26	2142.76	1737.69	2958.31
519	Gm16201	293.377	-0.608562	0.246066	-2.47316	0.0133923	0.434773	315.42	167.111	242.899	212.031	553.077	269.722
520	Erich2	12.7719	-0.669903	0.271131	-2.47078	0.013482	0.436823	6.48122	5.72298	14.4186	2.49449	44.2772	3.23667
521	Tmem236	6.1708	-0.541633	0.219291	-2.46993	0.0135139	NA	1.0802	0	18.8552	0	17.0894	0
522	Gm29242	20.3185	-0.707526	0.286562	-2.46902	0.0135484	0.437632	7.56143	8.01217	34.3829	4.15748	55.9291	11.8678
523	Hmgn2	633.389	0.57166	0.23165	2.46778	0.0135955	0.437632	685.929	948.87	460.288	811.539	301.396	592.31
524	Ppargc1a	17.282	-0.710742	0.288031	-2.46758	0.0136028	0.437632	16.2031	2.28919	25.5099	6.65196	41.17	11.8678
525	Vash1	54.9075	0.72921	0.295633	2.46661	0.01364	0.437632	44.2884	129.339	35.4921	44.0692	14.7591	61.4967
526	Abcc2	13.9157	-0.609674	0.247172	-2.4666	0.0136402	0.437632	1.0802	1.1446	21.0734	5.82047	54.3755	0
527	Dnah8	46.9053	-0.729272	0.295743	-2.4659	0.013667	0.437636	30.2457	17.1689	66.5476	29.9338	104.09	33.4456
528	Gm12426	707.957	0.593263	0.240821	2.4635	0.0137589	0.439254	431.001	1055.32	739.788	495.571	414.808	1111.26
529	Car10	48.2616	-0.7245	0.294225	-2.4624	0.0138012	0.439254	8.64163	18.3135	57.6746	30.7653	156.912	17.2622
530	Slc25a13	191.063	-0.558129	0.22668	-2.46219	0.0138091	0.439254	241.966	114.46	201.861	168.793	261.779	157.518
531	Vmn2r-ps57	9.62032	-0.573106	0.232826	-2.46152	0.0138349	0.439254	1.0802	0	12.2004	2.49449	41.9468	0
532	1700007B14Rik	52.987	-0.721269	0.293068	-2.4611	0.0138512	0.439254	10.802	8.01217	72.0932	19.9559	163.903	43.1556
533	Cyp2j8	9.41625	-0.586959	0.238593	-2.46009	0.0138903	NA	3.24061	0	11.0913	3.32598	38.8397	0
534	Calcr	12.6092	-0.65746	0.267278	-2.45983	0.0139001	0.439618	5.40102	1.1446	15.5278	4.98897	44.2772	4.31556
535	Alk	73.2513	-0.731721	0.297518	-2.45942	0.0139162	0.439618	15.1229	20.6027	118.677	48.2267	192.645	44.2344
536	Tbl2	436.853	0.462827	0.188283	2.45814	0.0139659	0.440343	407.237	543.683	323.865	470.626	344.896	530.813
537	Pappa2	110.732	-0.674152	0.27473	-2.45387	0.0141329	0.440626	95.0579	42.35	185.224	109.757	160.796	71.2067
538	Cntnap2	196.914	-0.687798	0.280306	-2.45374	0.014138	0.440626	71.2934	42.35	311.665	103.105	587.256	65.8122
539	Cmc2	113.995	-0.598973	0.244145	-2.45335	0.0141531	0.440626	127.464	93.8568	156.387	70.6771	146.037	89.5478
540	Gpr153	1068.28	0.559605	0.228187	2.4524	0.0141906	0.440626	813.393	1743.22	1041.47	791.583	606.675	1413.34
541	Ppp1r1c	8.3493	-0.600552	0.244903	-2.4522	0.0141985	NA	2.16041	1.1446	12.2004	1.66299	31.8485	1.07889
542	Sgtb	36.3001	-0.718692	0.293188	-2.4513	0.0142341	0.440626	39.9675	21.7473	61.002	25.7763	52.0451	17.2622
543	Smim5	385.426	-0.504468	0.205872	-2.45039	0.01427	0.440626	482.851	230.064	423.686	324.283	481.612	370.059
544	Il1rapl2	195.38	-0.663721	0.270883	-2.45022	0.014277	0.440626	177.153	72.1095	183.006	160.479	410.147	169.386
545	Efcc1	36.6574	0.725127	0.29595	2.45017	0.0142789	0.440626	32.4061	44.6392	19.9643	54.8787	10.8751	57.1811
546	B130034C11Rik	13.2331	-0.693205	0.283	-2.44949	0.014306	0.440626	16.2031	8.01217	18.8552	2.49449	29.5181	4.31556
547	Chac1	55.1264	0.722681	0.295105	2.44889	0.0143295	0.440626	31.3259	75.5433	45.4742	34.9228	19.4198	124.072
548	Cacnb4	84.0211	-0.722504	0.295075	-2.44855	0.0143434	0.440626	28.0853	42.35	126.44	54.8787	202.743	49.6289
549	Rundc3b	25.3916	-0.718446	0.293517	-2.44772	0.0143764	0.440626	15.1229	10.3014	38.8194	4.98897	63.697	19.42
550	Cx3cl1	118.218	0.629097	0.257037	2.44749	0.0143855	0.440626	86.4163	151.087	112.022	127.219	56.7059	175.859
551	Gm26836	980.358	0.453273	0.185229	2.44709	0.0144014	0.440626	920.334	1359.78	819.645	975.344	688.239	1118.81
552	2810410L24Rik	221.549	-0.526364	0.21515	-2.4465	0.0144251	0.440626	271.131	176.268	221.825	165.468	312.271	182.332
553	Ly6e	652.215	0.432072	0.176657	2.44582	0.0144521	0.440626	580.069	700.493	571.2	814.034	484.719	762.775
554	Tmem132b	41.8942	-0.727913	0.297647	-2.44555	0.014463	0.440626	28.0853	13.7351	48.8016	36.5858	107.974	16.1833
555	Cast	358.687	0.465871	0.19056	2.44475	0.0144951	0.440626	286.254	416.633	269.518	443.187	325.476	411.057
556	Ebpl	132.76	-0.611992	0.250353	-2.44451	0.0145048	0.440626	154.469	68.6757	150.841	127.219	200.413	94.9422
557	Lamb1	232.458	0.561081	0.229545	2.44432	0.0145124	0.440626	237.645	335.367	146.405	241.965	150.698	282.669
558	Klf6	733.309	0.570002	0.233292	2.44329	0.0145539	0.440626	832.837	642.118	414.813	966.197	427.236	1116.65
559	Jsrp1	46.4759	-0.707024	0.289406	-2.44302	0.014565	0.440626	176.073	8.01217	8.87301	19.9559	35.7325	30.2089
560	Morn5	8.53707	-0.59393	0.24327	-2.44145	0.0146286	NA	3.24061	0	9.98214	1.66299	34.1789	2.15778
561	Slc22a3	11.889	-0.656109	0.268778	-2.44109	0.0146432	0.442176	9.72183	0	26.619	5.82047	24.8574	4.31556
562	Cttn	1258.17	0.419072	0.171918	2.43762	0.0147844	0.445084	1222.79	1586.41	1023.72	1347.02	929.821	1439.24
563	Adamts2	1038.8	0.519886	0.213296	2.43739	0.0147937	0.445084	1002.43	853.868	799.68	1271.36	663.381	1642.07
564	Cxcl12	529.308	0.581005	0.238461	2.43647	0.0148312	0.445398	607.075	817.241	279.5	677.668	309.94	484.421
565	Dync1li2	538.442	0.468737	0.192475	2.43532	0.0148787	0.445451	475.29	760.012	427.014	636.094	418.691	513.551
566	Gm5570	14.6653	-0.678767	0.278742	-2.43511	0.0148872	0.445451	6.48122	2.28919	32.1647	7.48346	34.1789	5.39444
567	Fsd2	15.6339	-0.670041	0.275399	-2.43299	0.0149748	0.446548	46.4488	11.446	15.5278	0.831495	16.3127	3.23667
568	Xkr4	77.5642	-0.707066	0.290648	-2.43272	0.0149858	0.446548	38.8873	42.35	106.476	47.3952	176.332	53.9444
569	Pik3c2b	203.552	0.523082	0.215061	2.43225	0.0150055	0.446548	169.592	210.606	153.059	256.932	159.243	271.88
570	Kdm6b	851.398	0.513478	0.211199	2.43126	0.0150466	0.446963	846.88	1251.04	702.077	799.067	480.058	1029.26
571	Gm20717	26.7806	0.720939	0.296785	2.42917	0.0151336	0.448644	22.6843	49.2176	5.54563	24.1134	11.6519	47.4711
572	Cited2	883.144	0.602091	0.247936	2.42841	0.015165	0.448644	703.213	861.881	684.331	596.182	566.282	1886.98
573	Ofcc1	26.6315	-0.666417	0.274589	-2.42696	0.0152258	0.448644	2.16041	3.43379	47.6924	18.2929	83.8937	4.31556
574	Nrn1	29.3103	0.721115	0.297254	2.42593	0.0152694	0.448644	11.8822	50.3622	12.2004	37.4173	24.0806	39.9189
575	Sptbn4	50.7709	-0.713883	0.294297	-2.42572	0.015278	0.448644	30.2457	32.0487	83.1845	36.5858	100.983	21.5778
576	Gm12524	12.5676	-0.668292	0.275542	-2.42537	0.0152927	0.448644	9.72183	2.28919	14.4186	5.82047	38.8397	4.31556
577	Ezr	587.974	0.49867	0.205637	2.42501	0.0153081	0.448644	407.237	888.206	453.633	533.82	552.3	692.647
578	Lama2	263.334	-0.526555	0.217183	-2.42448	0.0153304	0.448644	261.409	186.569	296.137	231.156	400.825	203.91
579	Nefh	17.4546	0.708403	0.292241	2.42404	0.015349	0.448644	3.24061	29.7595	12.2004	29.1023	7.76793	22.6567
580	Ankrd53	5.5567	0.551341	0.227578	2.42265	0.0154078	NA	1.0802	9.15677	0	16.6299	0	6.47333
581	Msn	1039.46	0.46895	0.193775	2.42008	0.0155172	0.449845	990.547	1545.2	793.026	1170.74	765.141	972.079
582	Ermap	19.5079	0.651369	0.269216	2.4195	0.0155417	0.449845	9.72183	32.0487	0	63.1936	7.76793	4.31556
583	Gm11521	15.8344	0.705222	0.291502	2.41927	0.0155517	0.449845	7.56143	26.3257	7.76389	16.6299	5.43755	31.2878
584	A830018L16Rik	45.222	-0.716307	0.296191	-2.4184	0.0155891	0.449845	17.2833	8.01217	57.6746	24.1134	129.724	34.5244
585	Fhad1	117.411	-0.587784	0.243154	-2.41733	0.0156348	0.449845	123.143	84.7001	143.077	88.1385	174.778	90.6267
586	C130026I21Rik	42.1656	-0.702775	0.290845	-2.41632	0.0156782	0.449845	4.32082	10.3014	80.9662	19.9559	112.635	24.8144
587	Acoxl	35.5973	-0.698373	0.289218	-2.4147	0.0157483	0.449845	9.72183	5.72298	58.7837	31.5968	100.206	7.55222
588	Nrap	125.898	-0.564655	0.233961	-2.41345	0.0158021	0.449845	614.636	10.3014	23.2917	15.7984	73.0186	18.3411
589	Cep192	168.946	-0.576226	0.238853	-2.41247	0.015845	0.449845	167.432	114.46	199.643	157.984	264.11	110.047
590	Kcnk13	25.5761	-0.70368	0.291727	-2.41212	0.0158603	0.449845	15.1229	9.15677	24.4008	18.2929	80.0097	6.47333
591	1700028P14Rik	31.7399	-0.704429	0.292066	-2.41188	0.0158704	0.449845	9.72183	6.86757	41.0377	14.1354	97.0991	21.5778
592	Popdc3	23.4458	-0.710917	0.294849	-2.41112	0.0159035	0.449845	17.2833	5.72298	31.0555	12.4724	59.0363	15.1044
593	Rbp4	664.408	-0.52583	0.218088	-2.41109	0.015905	0.449845	509.856	455.549	953.849	488.919	954.679	623.598
594	Vmn2r90	8.77996	-0.550129	0.228195	-2.41079	0.0159182	NA	0	1.1446	18.8552	0.831495	31.8485	0
595	Palmd	170.204	0.543828	0.225595	2.41064	0.0159246	0.449845	135.025	232.353	138.641	222.009	122.733	170.464
596	Gm11033	24.1844	-0.701711	0.291161	-2.41004	0.0159506	0.449845	12.9624	6.86757	23.2917	9.97794	76.9025	15.1044
597	Slc25a23	367.816	0.471265	0.19562	2.40908	0.0159927	0.449845	315.42	362.837	299.464	455.659	285.86	487.658
598	Akap6	103.166	-0.69597	0.288914	-2.40892	0.0159999	0.449845	79.9351	37.7717	103.149	104.768	241.583	51.7867
599	St3gal1	420.889	0.478086	0.198502	2.40847	0.0160196	0.449845	402.916	524.225	346.048	444.018	277.315	530.813
600	9130204K15Rik	11.8068	-0.568105	0.235987	-2.40736	0.0160684	0.449845	0	1.1446	22.1825	0	44.2772	3.23667
601	Nrarp	57.1954	0.680067	0.282614	2.40634	0.0161131	0.449845	44.2884	92.7123	44.3651	66.5196	24.0806	71.2067
602	Ryr2	56.7118	-0.713557	0.296702	-2.40496	0.0161741	0.449845	16.2031	11.446	83.1845	26.6078	155.359	47.4711
603	Sh3pxd2b	269.754	0.540604	0.224799	2.40483	0.0161801	0.449845	257.088	401.753	198.534	340.081	174.002	247.066
604	Ackr3	225.796	0.585651	0.243587	2.40428	0.0162043	0.449845	184.715	208.316	215.171	337.587	107.974	301.01
605	Hormad2	25.4352	-0.710087	0.295368	-2.40408	0.0162132	0.449845	17.2833	6.86757	31.0555	15.7984	67.581	14.0256
606	Ttc26	81.112	-0.676023	0.281291	-2.40329	0.0162485	0.449845	92.8975	46.9284	78.748	78.992	154.582	34.5244
607	Reps2	95.5698	-0.649367	0.270202	-2.40327	0.0162494	0.449845	83.1757	52.6514	112.022	78.1605	179.439	67.97
608	Abcb5	17.2638	-0.6491	0.270253	-2.40182	0.0163136	0.449845	4.32082	1.1446	18.8552	8.31495	64.4738	6.47333
609	Sdk1	160.194	-0.681363	0.283785	-2.40098	0.016351	0.449845	95.0579	57.2298	186.333	148.006	366.646	107.889
610	Gm26762	536.47	0.494778	0.206129	2.40033	0.0163804	0.449845	458.006	762.301	398.176	448.176	435.781	716.382
611	Hsf3	12.6019	-0.650049	0.270824	-2.40026	0.0163832	0.449845	10.802	4.57838	13.3095	0.831495	39.6164	6.47333
612	Grik2	70.5864	-0.709764	0.295801	-2.39947	0.016419	0.449845	31.3259	30.9041	94.2758	59.8676	174.778	32.3667
613	Ticam1	235.506	0.558082	0.232614	2.39918	0.0164319	0.449845	236.565	341.09	167.478	226.167	137.492	304.247
614	Ctxn1	40.9672	0.714043	0.297632	2.39908	0.0164364	0.449845	15.1229	86.9893	36.6012	23.2819	14.7591	69.0489
615	Myt1l	38.2802	-0.699545	0.291702	-2.39815	0.0164781	0.449845	6.48122	9.15677	61.002	25.7763	111.081	16.1833
616	Ntm	126.337	-0.689187	0.287408	-2.39794	0.0164875	0.449845	70.2132	53.796	157.496	123.893	288.967	63.6545
617	Atp6ap2	138.92	0.559213	0.233225	2.39774	0.0164966	0.449845	111.261	186.569	100.931	143.849	106.421	184.49
618	Gm4221	65.2333	-0.662589	0.276353	-2.39761	0.0165023	0.449845	73.4539	49.2176	74.3115	49.8897	111.081	33.4456
619	Fmnl1	65.0513	0.65427	0.272884	2.39761	0.0165023	0.449845	45.3686	89.2785	43.2559	64.8566	45.054	102.494
620	Cfap54	51.0096	-0.711052	0.296578	-2.39752	0.0165065	0.449845	22.6843	37.7717	87.621	24.1134	107.974	25.8933
621	Apln	52.6504	0.689932	0.287782	2.39741	0.0165115	0.449845	34.5665	107.592	28.8373	49.0582	36.5093	59.3389
622	Slc35f4	22.4621	-0.673849	0.281077	-2.39738	0.0165129	0.449845	6.48122	4.57838	17.746	10.8094	85.4472	9.71
623	Nkx2-2os	36.7858	-0.713159	0.297633	-2.3961	0.0165706	0.449954	19.4437	19.4581	62.1111	11.6409	80.0097	28.0511
624	Dlgap1	244.339	-0.625987	0.261266	-2.39598	0.0165761	0.449954	164.191	111.026	330.52	207.874	447.433	204.989
625	Npr2	3104.69	0.454295	0.189648	2.39547	0.016599	0.449954	2115.04	4048.44	3019.04	2735.62	2540.11	4169.91
626	Vmn2r40	6.42055	-0.537113	0.224543	-2.39203	0.0167555	NA	2.16041	0	8.87301	0	26.411	1.07889
627	1700040F17Rik	22.8862	0.711538	0.297507	2.39167	0.0167719	0.453453	15.1229	29.7595	13.3095	35.7543	7.76793	35.6033
628	Dusp3	348.258	0.5098	0.213251	2.39061	0.0168203	0.453453	364.029	399.464	250.663	457.322	216.725	401.347
629	Zfp664	305.885	0.491208	0.205499	2.39032	0.0168337	0.453453	291.655	352.535	250.663	374.173	197.305	368.98
630	Dlx5	214.915	-0.537547	0.224996	-2.38914	0.0168879	0.453453	210.64	190.003	330.52	151.332	246.243	160.754
631	Rgs6	198.598	-0.580377	0.24293	-2.38907	0.016891	0.453453	167.432	145.364	280.609	187.086	296.735	114.362
632	Nrxn1	111.513	-0.698025	0.292181	-2.38901	0.0168937	0.453453	48.6092	46.9284	130.877	91.4645	284.306	66.8911
633	4930593A02Rik	36.6867	-0.696295	0.291707	-2.38697	0.0169879	0.454245	51.8498	19.4581	45.4742	26.6078	55.1523	21.5778
634	Rusc2	742.084	0.487152	0.204135	2.38642	0.0170134	0.454245	632.999	1058.75	585.619	597.845	577.157	1000.13
635	Clu	7072.54	-0.575514	0.241195	-2.3861	0.0170283	0.454245	4410.47	4123.98	13782	5142.8	8253.43	6722.56
636	N6amt2	216.887	-0.558035	0.23389	-2.38589	0.0170379	0.454245	247.367	168.256	323.865	211.2	233.038	117.599
637	Tob1	298.122	0.503743	0.211187	2.38529	0.0170655	0.454245	265.73	439.525	237.353	296.844	210.511	338.771
638	Dnah9	24.7311	-0.693933	0.291041	-2.38431	0.017111	0.454245	11.8822	6.86757	24.4008	14.1354	79.2329	11.8678
639	Gpr56	148.074	0.595611	0.249817	2.38419	0.0171168	0.454245	137.186	235.787	115.349	172.951	76.1257	151.044
640	Gm12811	57.6582	-0.675321	0.283576	-2.38144	0.0172449	0.456906	49.6894	41.2054	75.4206	35.7543	107.197	36.6822
641	Cdh1	20.8928	-0.675171	0.283668	-2.38015	0.0173057	0.457634	4.32082	8.01217	36.6012	5.82047	59.8131	10.7889
642	RP23-118H3.3	20.1826	-0.68588	0.288225	-2.37967	0.0173281	0.457634	10.802	3.43379	28.8373	9.14645	55.9291	12.9467
643	Gm16549	85.757	-0.639402	0.268829	-2.37847	0.0173846	0.45839	135.025	58.3744	69.875	66.5196	129.724	55.0233
644	Scrn1	196.065	0.558731	0.235145	2.37611	0.0174962	0.458493	137.186	165.966	145.296	257.763	167.011	303.168
645	3010003L21Rik	14.2397	-0.665499	0.280103	-2.37591	0.0175058	0.458493	10.802	2.28919	28.8373	9.97794	30.2949	3.23667
646	Ndst3	33.1349	-0.706438	0.297377	-2.37556	0.0175222	0.458493	18.3635	9.15677	53.2381	23.2819	75.3489	19.42
647	Inmt	308.796	-0.645656	0.271796	-2.37552	0.0175242	0.458493	226.843	92.7123	421.468	219.515	563.175	329.061
648	Spns3	15.2778	-0.675066	0.284186	-2.37544	0.0175281	0.458493	9.72183	8.01217	21.0734	5.82047	42.7236	4.31556
649	Zfp36	311.245	0.696921	0.293771	2.37233	0.0176763	0.461543	266.81	780.614	88.7301	264.415	83.8937	383.006
650	Adamts14	503.773	-0.458482	0.193304	-2.37182	0.0177008	0.461543	543.342	456.694	708.732	360.869	528.996	424.003
651	Gm9946	4.61603	-0.510442	0.215255	-2.37133	0.0177241	NA	9.72183	0	5.54563	0	12.4287	0
652	Rngtt	147.337	-0.556333	0.234695	-2.37045	0.0177666	0.462108	157.71	93.8568	181.897	113.083	205.85	131.624
653	Dnaic1	24.3445	-0.704837	0.297376	-2.37019	0.0177788	0.462108	24.8447	6.86757	44.3651	14.9669	38.8397	16.1833
654	5330417C22Rik	21.7018	-0.672067	0.283769	-2.36836	0.0178672	0.463672	7.56143	3.43379	36.6012	16.6299	60.5899	5.39444
655	Gm26849	5.73102	-0.532571	0.224882	-2.36822	0.0178738	NA	3.24061	0	12.2004	0	17.8662	1.07889
656	Lamc1	571.435	0.482824	0.204007	2.36671	0.0179471	0.464179	608.155	771.458	400.395	629.442	378.298	640.86
657	Cyp2c70	6.43994	-0.548219	0.231653	-2.36655	0.0179547	NA	2.16041	1.1446	16.6369	0.831495	17.8662	0
658	Spag16	81.961	-0.704328	0.297645	-2.36634	0.017965	0.464179	25.9249	18.3135	124.222	79.8235	208.957	34.5244
659	Spata16	30.4023	-0.692937	0.292847	-2.3662	0.0179715	0.464179	10.802	6.86757	45.4742	11.6409	83.8937	23.7356
660	Asb5	7.424	-0.54703	0.231221	-2.36583	0.0179897	NA	29.1655	2.28919	9.98214	0	3.10717	0
661	Dpt	933.775	0.464597	0.196423	2.36528	0.0180162	0.464604	612.476	1008.39	763.079	942.084	915.062	1361.56
662	Acta2	1742.27	0.523372	0.221452	2.36336	0.01811	0.466237	1579.26	1505.14	1050.34	1713.71	1477.46	3127.7
663	Tmeff2	22.3948	-0.701772	0.297092	-2.36214	0.0181697	0.466237	25.9249	12.5906	25.5099	12.4724	48.1612	9.71
664	Oprd1	16.7145	-0.690025	0.292177	-2.36167	0.018193	0.466237	32.4061	9.15677	26.619	9.14645	18.643	4.31556
665	Nrg3os	13.4224	-0.620924	0.262929	-2.36156	0.018198	0.466237	2.16041	1.1446	35.4921	6.65196	31.8485	3.23667
666	Foxo6os	65.6233	0.656279	0.277989	2.36081	0.0182351	0.466237	31.3259	98.4352	48.8016	99.7794	52.8219	62.5756
667	Hmga1	98.5496	0.642676	0.272316	2.36004	0.0182731	0.466237	56.1706	195.726	65.4385	84.8125	82.3401	106.81
668	Gm14221	20.0211	-0.697221	0.295458	-2.3598	0.018285	0.466237	22.6843	9.15677	22.1825	11.6409	45.8308	8.63111
669	Aldh1a1	40.6466	0.700336	0.296833	2.35936	0.0183066	0.466237	35.6467	74.3987	22.1825	69.0141	12.4287	30.2089
670	Rbfox3	79.6842	-0.666382	0.282597	-2.35806	0.0183705	0.466784	55.0904	44.6392	103.149	64.0251	161.573	49.6289
671	Arhgef37	35.6589	-0.695115	0.294819	-2.35777	0.0183849	0.466784	43.2082	25.1811	45.4742	25.7763	61.3667	12.9467
672	Igf2bp3	125.452	-0.591668	0.251181	-2.35555	0.0184955	0.468201	135.025	72.1095	136.423	93.1274	202.743	113.283
673	Gm10643	24.8356	-0.695279	0.295202	-2.35527	0.0185095	0.468201	30.2457	6.86757	56.5655	22.4504	26.411	6.47333
674	Tmcc2	238.436	0.572439	0.243081	2.35493	0.0185263	0.468201	200.918	407.476	208.516	204.548	129.724	279.432
675	Gpr39	38.7251	-0.694899	0.295334	-2.35292	0.0186265	0.470012	30.2457	24.0365	54.3472	18.2929	78.4561	26.9722
676	Klb	12.4842	-0.622631	0.264841	-2.35096	0.018725	0.470155	11.8822	3.43379	15.5278	0	36.5093	7.55222
677	1700007G11Rik	76.5822	-0.697173	0.296551	-2.35093	0.0187263	0.470155	33.4863	18.3135	125.331	68.1826	167.787	46.3922
678	Nfix	4309.54	0.459558	0.195501	2.35067	0.0187396	0.470155	4551.98	5687.5	3606.88	4618.95	2448.45	4943.47
679	Stx1a	428.493	-0.457953	0.194889	-2.34981	0.018783	0.470155	601.674	367.415	494.671	339.25	419.468	348.481
680	Rxrg	30.3373	0.695259	0.295965	2.34913	0.0188175	0.470155	14.0426	37.7717	16.6369	45.7322	22.527	45.3133
681	Ep300	282.688	0.505931	0.21539	2.34891	0.0188285	0.470155	237.645	371.994	195.206	257.763	240.806	392.716
682	Fndc3a	381.483	-0.486729	0.207222	-2.34883	0.0188325	0.470155	409.397	281.571	423.686	381.656	533.657	258.933
683	Ppp1r14a	311.101	-0.571709	0.243558	-2.34732	0.0189091	0.471349	206.319	258.679	522.399	208.705	434.227	236.277
684	Tenm3	1031.48	-0.417245	0.177862	-2.34589	0.0189815	0.472437	1186.06	901.941	1072.53	972.849	1328.32	727.171
685	Gm9922	21.617	-0.687087	0.293159	-2.34374	0.0190915	0.473835	14.0426	11.446	51.0198	4.98897	34.1789	14.0256
686	Ano1	364.548	0.480831	0.205162	2.34366	0.0190953	0.473835	305.698	344.523	283.936	539.64	295.958	417.53
687	Eno1b	1030.39	-0.558752	0.238544	-2.34234	0.019163	0.474246	870.644	441.814	1202.29	959.545	1753.22	954.817
688	Dach2	38.3768	-0.683321	0.291809	-2.34167	0.0191975	0.474246	9.72183	8.01217	49.9107	31.5968	118.073	12.9467
689	9530036O11Rik	34.7877	-0.689665	0.294571	-2.34125	0.0192192	0.474246	8.64163	14.8797	53.2381	21.6189	96.3223	14.0256
690	Gpr157	147.283	0.56958	0.243297	2.34109	0.0192274	0.474246	128.544	198.015	79.8571	148.006	124.287	204.989
691	Sfrp2	44.5856	0.689752	0.29478	2.33988	0.0192897	0.47507	25.9249	105.303	27.7282	35.7543	26.411	46.3922
692	Spef2	25.9656	-0.684286	0.292558	-2.33897	0.019337	0.475522	14.0426	4.57838	42.1468	21.6189	63.697	9.71
693	Grid1	53.8121	-0.692294	0.296168	-2.3375	0.0194132	0.476682	12.9624	17.1689	58.7837	25.7763	169.341	38.84
694	Adam2	17.5745	-0.629923	0.269671	-2.3359	0.0194967	0.478018	1.0802	5.72298	29.9464	5.82047	57.4827	5.39444
695	Fibin	2765.81	0.450025	0.19276	2.33464	0.0195625	0.478916	2336.48	2499.8	2661.9	4063.52	1847.21	3185.96
696	Pitx1	7.36882	-0.584417	0.250466	-2.33331	0.0196317	NA	14.0426	0	9.98214	2.49449	15.5359	2.15778
697	Faim2	54.5294	0.669803	0.287179	2.33235	0.019682	0.47943	34.5665	66.3866	49.9107	60.6991	21.7502	93.8633
698	Prrg1	158.648	-0.573677	0.245966	-2.33234	0.0196826	0.47943	223.602	100.724	156.387	162.142	215.172	93.8633
699	Itpripl2	458.455	0.487692	0.209159	2.33168	0.0197176	0.47943	420.199	700.493	359.357	529.662	327.807	413.214
700	A230083G16Rik	747.766	0.432745	0.185693	2.33043	0.0197834	0.47943	561.706	806.94	754.206	835.653	553.853	974.237
701	Ggt1	73.7232	0.655498	0.281315	2.33012	0.0197999	0.47943	57.2508	57.2298	49.9107	88.97	41.17	147.808
702	Cntnap5c	60.3006	-0.692987	0.297475	-2.32956	0.0198294	0.47943	11.8822	29.7595	97.6031	31.5968	155.359	35.6033
703	Gm17617	33.8282	0.692369	0.297242	2.32931	0.0198425	0.47943	23.7645	54.9406	26.619	42.4062	7.76793	47.4711
704	Atp5k	261.233	-0.479898	0.206107	-2.32839	0.0198913	0.47943	272.211	192.292	313.883	230.324	347.227	211.462
705	Nrg1	16.118	-0.639745	0.274835	-2.32775	0.0199256	0.47943	4.32082	2.28919	26.619	9.14645	48.938	5.39444
706	Art1	16.4081	-0.593641	0.255033	-2.3277	0.0199278	0.47943	74.5341	2.28919	1.10913	7.48346	10.8751	2.15778
707	Anpep	106.096	0.570689	0.245185	2.32759	0.0199341	0.47943	85.3361	137.351	73.2024	116.409	80.7865	143.492
708	Ccrn4l	169.885	0.537288	0.230875	2.32718	0.0199556	0.47943	131.785	236.931	155.278	212.863	108.751	173.701
709	Ndufb5	356.718	-0.450583	0.193635	-2.32696	0.0199671	0.47943	485.011	294.161	388.194	298.507	385.289	289.142
710	Clec3b	890.173	0.558813	0.240195	2.3265	0.0199921	0.47943	688.09	509.345	705.405	1517.48	640.078	1280.64
711	4930412F09Rik	13.0936	-0.608468	0.261772	-2.32442	0.0201031	0.48139	5.40102	3.43379	21.0734	7.48346	41.17	0
712	Inafm2	126.525	0.559422	0.24088	2.32241	0.0202109	0.483268	97.2183	148.797	114.24	149.669	77.6793	171.543
713	Fam60a	31.2614	-0.690851	0.297644	-2.32106	0.0202835	0.484297	21.6041	18.3135	46.5833	21.6189	67.581	11.8678
714	Tmem178	11.8367	-0.654258	0.282141	-2.3189	0.0204003	0.486379	20.5239	4.57838	13.3095	4.98897	23.3038	4.31556
715	Fgf12	28.4763	-0.68925	0.29749	-2.31688	0.02051	0.488187	17.2833	12.5906	56.5655	19.1244	51.2683	14.0256
716	Runx2	899.179	-0.460601	0.198845	-2.31638	0.0205376	0.488187	1332.97	719.951	930.557	891.363	923.607	596.626
717	Elfn1	6.70752	-0.575512	0.248454	-2.31637	0.020538	NA	8.64163	2.28919	11.0913	0.831495	16.3127	1.07889
718	Chchd10	76.1021	-0.66923	0.288975	-2.31587	0.0205653	0.488187	178.234	66.3866	56.5655	39.0803	75.3489	40.9978
719	Ltbp4	2539.13	0.507447	0.21922	2.31479	0.0206247	0.488318	2179.85	3037.76	2514.39	2120.31	1348.51	4033.97
720	Grik1	16.5373	-0.630301	0.272325	-2.31452	0.0206392	0.488318	10.802	0	21.0734	4.98897	50.4916	11.8678
721	D030047H15Rik	53.5647	0.678619	0.293249	2.31414	0.0206599	0.488318	18.3635	98.4352	57.6746	63.1936	23.3038	60.4178
722	Gm5678	53.3466	-0.688059	0.29741	-2.3135	0.020695	0.488372	21.6041	20.6027	134.204	40.7433	73.7953	29.13
723	Rttn	85.2349	-0.649848	0.280952	-2.31302	0.0207217	0.488372	86.4163	44.6392	82.0754	83.1495	170.894	44.2344
724	RP24-87K15.3	12.8158	0.604491	0.261405	2.31247	0.0207518	0.488381	4.32082	29.7595	6.65476	30.7653	0	5.39444
725	Gckr	13.1437	-0.632599	0.273879	-2.30978	0.0209006	0.491178	4.32082	4.57838	32.1647	5.82047	28.7413	3.23667
726	Fos	746.023	0.654396	0.28368	2.30681	0.0210654	0.493251	485.011	2372.75	147.514	702.613	282.753	485.5
727	Nacad	51.022	0.654353	0.283674	2.3067	0.0210714	0.493251	30.2457	53.796	42.1468	67.3511	29.5181	83.0745
728	Dusp14	130.873	0.560085	0.242822	2.30657	0.0210788	0.493251	84.2559	171.689	128.659	166.299	85.4472	148.887
729	Gm13446	5.09321	0.513711	0.222738	2.30635	0.0210912	NA	1.0802	5.72298	0	10.8094	0	12.9467
730	Card11	21.9632	-0.663451	0.288112	-2.30275	0.0212928	0.496263	8.64163	4.57838	32.1647	9.14645	62.1434	15.1044
731	Cav3	23.6192	-0.669943	0.291005	-2.30217	0.0213258	0.496263	69.133	8.01217	19.9643	4.98897	20.1966	19.42
732	Tsga13	8.54617	-0.550765	0.239241	-2.30213	0.0213277	NA	5.40102	0	12.2004	4.15748	29.5181	0
733	Cfl1	2503.76	0.3594	0.156143	2.30173	0.0213505	0.496263	2207.94	2743.6	2242.65	2646.65	2056.17	3125.54
734	Lpin3	512.091	0.48117	0.209048	2.30172	0.0213511	0.496263	535.781	518.502	397.067	666.859	309.164	645.176
735	Siah3	13.2414	-0.623216	0.270777	-2.30158	0.0213586	0.496263	7.56143	1.1446	14.4186	6.65196	44.2772	5.39444
736	Lhfpl2	116.693	0.587478	0.255456	2.29973	0.0214638	0.497688	102.619	100.724	74.3115	181.266	81.5633	159.676
737	Neil3	79.9003	-0.627597	0.272938	-2.29941	0.0214816	0.497688	112.341	67.5311	88.7301	67.3511	111.081	32.3667
738	Sgk1	497.823	0.444545	0.193433	2.29818	0.0215516	0.497688	469.889	621.515	357.139	487.256	407.04	644.097
739	Gm26669	347.58	0.553566	0.240919	2.29773	0.0215772	0.497688	275.452	643.263	262.863	249.449	256.342	398.11
740	A230077H06Rik	11.3643	-0.597738	0.260249	-2.29679	0.0216308	0.497688	4.32082	6.86757	17.746	1.66299	36.5093	1.07889
741	2310022B05Rik	585.774	0.426008	0.185493	2.29663	0.02164	0.497688	436.402	740.553	529.053	574.563	502.585	731.487
742	Matn4	1038.25	-0.487325	0.212222	-2.2963	0.0216588	0.497688	1499.32	1022.12	1375.32	844.799	851.365	636.545
743	H3f3b	2325.33	0.48032	0.209177	2.29624	0.0216623	0.497688	1788.82	4056.45	1837.82	2203.46	2008.01	2057.44
744	Galnt14	30.9839	-0.67185	0.292772	-2.29479	0.0217454	0.498898	10.802	12.5906	70.9841	5.82047	59.8131	25.8933
745	Fam63b	230.81	0.492368	0.214638	2.29394	0.0217937	0.499309	196.597	242.654	151.95	294.349	205.85	293.458
746	Abca17	19.5821	-0.618298	0.269729	-2.29229	0.0218887	0.499574	7.56143	0	27.7282	14.9669	62.9202	4.31556
747	Gm16439	9.4719	0.611484	0.266854	2.29145	0.0219374	NA	1.0802	16.0243	2.21825	19.1244	5.43755	12.9467
748	Duoxa1	13.2123	0.638817	0.278792	2.29138	0.0219417	0.499574	8.64163	10.3014	3.32738	18.2929	3.10717	35.6033
749	Kcnh3	26.9762	-0.662867	0.289289	-2.29137	0.0219422	0.499574	6.48122	11.446	44.3651	6.65196	74.5721	18.3411
750	Zcchc16	48.846	-0.680598	0.297148	-2.29044	0.021996	0.499574	56.1706	12.5906	37.7103	24.9449	114.189	47.4711
751	Trpm8	21.3814	-0.645489	0.281834	-2.29031	0.0220031	0.499574	5.40102	11.446	38.8194	2.49449	58.2595	11.8678
752	Gm8730	872.546	-0.511261	0.223278	-2.28979	0.0220333	0.499574	38.8873	74.3987	2626.41	46.5637	2324.94	124.072
753	Bmp7	170.415	-0.559495	0.24438	-2.28945	0.0220532	0.499574	185.795	127.05	245.117	87.307	203.52	173.701
754	Olfm3	13.6746	-0.630405	0.275375	-2.28926	0.0220643	0.499574	4.32082	4.57838	36.6012	5.82047	26.411	4.31556
755	Gal3st1	421.506	-0.455199	0.198911	-2.28845	0.0221113	0.499574	435.322	412.054	567.873	297.675	487.049	329.061
756	4930556G01Rik	11.3666	-0.631406	0.275946	-2.28815	0.0221287	0.499574	10.802	3.43379	21.0734	6.65196	24.0806	2.15778
757	Gm28342	7.90013	-0.510241	0.223008	-2.288	0.0221377	NA	0	0	14.4186	0.831495	31.0717	1.07889
758	Rfx8	12.2655	-0.603628	0.263828	-2.28796	0.0221398	0.499574	2.16041	3.43379	19.9643	3.32598	40.3932	4.31556
759	Gm11630	14.4415	-0.65347	0.285702	-2.28724	0.0221816	0.499831	12.9624	5.72298	29.9464	9.14645	25.6342	3.23667
760	Slc22a22	16.3132	-0.633233	0.276969	-2.2863	0.0222367	0.500266	6.48122	10.3014	21.0734	5.82047	52.0451	2.15778
761	Trib2	192.754	0.534518	0.233835	2.28587	0.0222618	0.500266	183.635	302.173	130.877	212.031	133.608	194.2
762	Pax3	13.2558	-0.554763	0.242771	-2.28513	0.0223052	0.500379	0	0	29.9464	3.32598	41.9468	4.31556
763	Sidt1	14.2882	-0.594424	0.260248	-2.28407	0.0223675	0.500379	2.16041	1.1446	15.5278	6.65196	55.9291	4.31556
764	Dnah7c	55.8652	-0.677686	0.296734	-2.28382	0.0223823	0.500379	10.802	27.4703	83.1845	20.7874	153.028	39.9189
765	Asb18	35.0444	-0.678757	0.297217	-2.28371	0.0223887	0.500379	29.1655	4.57838	62.1111	19.1244	62.9202	32.3667
766	A630031M04Rik	8.82819	-0.537934	0.235639	-2.28288	0.0224376	NA	1.0802	0	14.4186	0.831495	33.4021	3.23667
767	Tef	993.618	0.489418	0.214427	2.28244	0.0224633	0.501365	763.704	1729.48	809.662	833.99	817.186	1007.68
768	L3mbtl4	62.3027	-0.678236	0.29723	-2.28186	0.0224976	0.501449	17.2833	12.5906	98.7123	35.7543	157.689	51.7867
769	Zscan10	8.02571	-0.51183	0.224439	-2.28048	0.0225791	NA	0	1.1446	21.0734	0	24.8574	1.07889
770	Coro1a	92.6365	0.644196	0.282753	2.2783	0.0227088	0.505162	71.2934	211.75	59.8928	68.1826	55.1523	89.5478
771	Cacna1d	190.865	-0.574238	0.252078	-2.27802	0.0227257	0.505162	184.715	92.7123	212.952	193.738	320.816	140.256
772	Tnfaip2	93.9151	0.588562	0.258426	2.27749	0.0227569	0.505172	89.6569	123.616	54.3472	127.219	62.9202	105.731
773	Spaca7	5.27721	-0.498285	0.218967	-2.27562	0.0228689	NA	4.32082	0	21.0734	0.831495	5.43755	0
774	Slc16a14	10.9938	-0.596359	0.262185	-2.27458	0.0229313	0.507946	4.32082	4.57838	33.2738	0.831495	18.643	4.31556
775	Otud7a	37.6073	-0.675426	0.29698	-2.27431	0.0229472	0.507946	15.1229	9.15677	67.6567	25.7763	83.1169	24.8144
776	Mctp1	86.6399	-0.65453	0.287856	-2.27381	0.0229775	0.507946	49.6894	61.8082	96.494	56.5417	203.52	51.7867
777	Bank1	21.0457	-0.656897	0.288957	-2.27334	0.0230056	0.507946	11.8822	5.72298	19.9643	10.8094	66.0274	11.8678
778	Dab2	1332.65	0.430355	0.189399	2.27221	0.0230737	0.508521	1412.91	1518.88	992.668	1770.25	926.714	1374.5
779	Grhl2	26.9853	-0.65181	0.286957	-2.27146	0.0231194	0.508521	8.64163	3.43379	33.2738	12.4724	84.6704	19.42
780	9330175M20Rik	253.329	0.533393	0.234833	2.27137	0.0231244	0.508521	234.404	298.739	117.567	294.349	236.145	338.771
781	Clcn1	9.87869	-0.580123	0.255714	-2.26864	0.0232902	0.511481	31.3259	0	5.54563	3.32598	14.7591	4.31556
782	Efna5	202.906	-0.527981	0.232892	-2.26706	0.0233864	0.512545	287.334	131.629	211.843	209.537	245.467	131.624
783	5730422E09Rik	97.4177	-0.585068	0.2581	-2.26682	0.023401	0.512545	106.94	56.0852	112.022	86.4755	150.698	72.2856
784	Arhgef10	604.68	0.422468	0.186534	2.26483	0.023523	0.514263	557.385	779.47	543.472	646.903	417.915	682.937
785	1810019N24Rik	23.8847	-0.66892	0.295435	-2.26419	0.0235626	0.514263	19.4437	4.57838	48.8016	13.3039	38.8397	18.3411
786	Zan	23.2787	-0.651597	0.287807	-2.26401	0.0235734	0.514263	6.48122	5.72298	35.4921	13.3039	66.8042	11.8678
787	Gm26665	8.67306	-0.495029	0.21869	-2.26362	0.0235978	NA	0	0	9.98214	1.66299	40.3932	0
788	Pla2g4f	22.4118	0.652962	0.288525	2.2631	0.0236292	0.514798	4.32082	10.3014	9.98214	27.4393	15.5359	66.8911
789	Mgat4c	78.8112	-0.672677	0.297375	-2.26205	0.0236942	0.51553	11.8822	32.0487	116.458	49.0582	215.948	47.4711
790	2018-03-01	68.8333	-0.67186	0.297115	-2.26128	0.0237422	0.515889	12.9624	19.4581	107.585	52.3842	181.77	38.84
791	Shc2	52.733	0.640164	0.283305	2.25963	0.023844	0.517418	46.4488	85.8447	28.8373	64.8566	31.0717	59.3389
792	Tpm4	1455.06	0.406446	0.179921	2.25903	0.0238814	0.517545	1504.72	1829.06	1009.31	1628.07	1172.18	1587.05
793	Cadm2	197.382	-0.584476	0.258918	-2.25738	0.0239842	0.51909	151.229	108.737	253.99	205.379	344.119	120.836
794	Ndst4	33.3131	-0.63	0.279512	-2.25393	0.0242007	0.521831	3.24061	2.28919	47.6924	16.6299	109.528	20.4989
795	Heyl	84.5607	0.610491	0.27093	2.25331	0.0242394	0.521831	76.6945	151.087	51.0198	84.8125	52.0451	91.7056
796	Bcr	613.403	0.394759	0.175209	2.25307	0.0242545	0.521831	571.428	713.083	524.617	695.13	468.406	707.751
797	Agbl1	57.2498	-0.656898	0.291642	-2.25241	0.0242963	0.521831	39.9675	21.7473	85.4028	39.0803	108.751	48.55
798	Nim1k	359.341	-0.504694	0.22408	-2.25229	0.0243037	0.521831	557.385	250.666	337.175	369.184	408.593	233.04
799	Plekhb1	428.873	0.560823	0.24902	2.25212	0.0243149	0.521831	186.875	655.853	441.432	623.621	341.789	323.667
800	Scn10a	8.61553	-0.514884	0.228631	-2.25203	0.0243204	NA	1.0802	0	15.5278	0	31.8485	3.23667
801	Armc4	26.6113	-0.638157	0.283395	-2.25183	0.0243333	0.521831	5.40102	4.57838	27.7282	15.7984	93.2152	12.9467
802	Galnt16	169.27	0.500729	0.222447	2.251	0.0243854	0.522267	129.624	180.846	145.296	226.998	128.948	203.91
803	Epha10	7.65773	-0.524835	0.233186	-2.25072	0.0244036	NA	3.24061	3.43379	22.1825	0	17.0894	0
804	Slc2a1	1980.89	0.464826	0.206655	2.24929	0.0244943	0.523233	1855.79	2244.55	1516.18	1594.81	1469.69	3204.3
805	Npl	29.6784	-0.648797	0.288482	-2.249	0.0245124	0.523233	14.0426	26.3257	23.2917	6.65196	100.206	7.55222
806	Srcin1	294.043	0.504788	0.224471	2.24879	0.0245261	0.523233	250.607	347.957	292.809	325.115	156.135	391.637
807	Gm15270	1586.21	0.557692	0.248165	2.24727	0.0246228	0.523624	1788.82	3129.32	969.377	1295.47	838.937	1495.34
808	S100a13	556.343	-0.463184	0.20619	-2.24639	0.024679	0.523624	497.974	359.403	786.371	499.729	692.899	501.683
809	Has1	97.7989	0.631455	0.281132	2.24611	0.0246968	0.523624	91.8173	61.8082	62.1111	149.669	46.6076	174.78
810	Zscan5b	7.24368	-0.483644	0.21536	-2.24575	0.0247202	NA	0	0	14.4186	0	27.9646	1.07889
811	Atg10	154.033	-0.53097	0.236444	-2.24565	0.0247266	0.523624	177.153	100.724	156.387	123.893	232.261	133.782
812	Gm16091	1041.45	0.387501	0.172567	2.24552	0.0247349	0.523624	1047.8	1172.07	814.099	1194.86	803.981	1215.91
813	Hecw1	33.3558	-0.651789	0.29045	-2.24406	0.0248283	0.523624	7.56143	5.72298	48.8016	18.2929	97.0991	22.6567
814	Ncf1	35.4048	0.667912	0.29764	2.24403	0.0248307	0.523624	27.0051	84.7001	8.87301	41.5748	23.3038	26.9722
815	A830008E24Rik	14.9278	-0.585566	0.261008	-2.24348	0.0248661	0.523624	11.8822	0	7.76389	9.97794	56.7059	3.23667
816	Hmcn1	84.524	-0.641897	0.286206	-2.24278	0.0249112	0.523624	90.7371	37.7717	59.8928	68.1826	187.984	62.5756
817	D030068K23Rik	32.9689	-0.666538	0.29722	-2.24258	0.0249241	0.523624	17.2833	18.3135	46.5833	10.8094	80.0097	24.8144
818	Cd44	208.842	0.485256	0.216525	2.24111	0.0250191	0.523624	176.073	228.919	154.169	295.181	173.225	225.488
819	Gm9625	73.6251	-0.566728	0.252971	-2.24028	0.0250725	0.523624	9.72183	19.4581	188.552	12.4724	185.654	25.8933
820	Gm25822	9.65298	-0.607941	0.271371	-2.24026	0.025074	0.523624	10.802	4.57838	19.9643	3.32598	17.0894	2.15778
821	Xrra1	24.513	-0.657325	0.293424	-2.24019	0.0250789	0.523624	9.72183	11.446	36.6012	10.8094	64.4738	14.0256
822	Coro1c	771.178	0.389729	0.173978	2.24011	0.0250837	0.523624	750.742	879.05	628.875	857.271	591.916	919.213
823	Gm17690	447.978	0.47228	0.210841	2.23998	0.025092	0.523624	429.921	408.621	379.321	587.867	281.199	600.941
824	Casp12	64.1133	0.616001	0.275174	2.23859	0.0251829	0.523624	47.529	62.9528	38.8194	81.4865	48.1612	105.731
825	Scube2	108.123	-0.597177	0.266782	-2.23844	0.0251921	0.523624	135.025	72.1095	82.0754	74.8346	197.305	87.39
826	Ppp1r9a	159.045	-0.570621	0.254935	-2.2383	0.0252015	0.523624	147.988	98.4352	161.932	105.6	288.19	152.123
827	A530013C23Rik	8.74925	-0.569716	0.254673	-2.23705	0.0252834	NA	3.24061	1.1446	22.1825	2.49449	20.1966	3.23667
828	Sorcs1	51.8942	-0.664414	0.297063	-2.23661	0.0253116	0.523624	22.6843	8.01217	66.5476	42.4062	138.269	33.4456
829	Lphn3	171.135	-0.590868	0.264197	-2.23647	0.0253213	0.523624	158.79	85.8447	151.95	135.534	342.566	152.123
830	Chn1os1	6.3814	0.504394	0.22556	2.23619	0.0253395	NA	2.16041	6.86757	0	24.9449	0	4.31556
831	Agmo	96.6715	-0.606782	0.271384	-2.23588	0.0253598	0.523624	124.223	38.9163	97.6031	73.1716	152.251	93.8633
832	Gm6225	28.431	-0.660608	0.29546	-2.23587	0.0253606	0.523624	33.4863	5.72298	29.9464	29.1023	63.697	8.63111
833	Mrpl3	201.129	0.472121	0.211237	2.23503	0.0254154	0.523624	165.271	248.377	150.841	230.324	172.448	239.513
834	Melk	50.7836	-0.653267	0.292309	-2.23485	0.0254269	0.523624	73.4539	37.7717	61.002	45.7322	73.7953	12.9467
835	Acot1	167.855	-0.552273	0.247122	-2.23482	0.0254294	0.523624	130.705	144.219	253.99	131.376	240.029	106.81
836	Gm29260	24.8076	-0.640769	0.286773	-2.23441	0.0254559	0.523624	9.72183	4.57838	37.7103	5.82047	68.3578	22.6567
837	Tns1	2286.07	0.408178	0.182689	2.23428	0.0254648	0.523624	2163.65	3121.31	1938.75	2053.79	1680.2	2758.72
838	Cebpa	293.938	0.590811	0.264438	2.23422	0.0254688	0.523624	138.266	537.96	313.883	189.581	187.984	395.952
839	Pawr	72.7042	-0.623287	0.279112	-2.2331	0.0255421	0.524117	77.7747	57.2298	65.4385	51.5527	142.153	42.0767
840	Dlx3	18.5603	0.656798	0.29418	2.23264	0.0255729	0.524117	9.72183	20.6027	5.54563	38.2488	12.4287	24.8144
841	Rpl13a	14083.7	-0.37555	0.168227	-2.2324	0.0255885	0.524117	13263.8	10533.7	17859.2	12431.7	17114.3	13299.5
842	Pax1	2041.62	0.473915	0.212344	2.23183	0.0256261	0.524234	1393.46	3343.36	2074.07	1702.07	1488.34	2248.4
843	9530059O14Rik	36.7003	-0.664132	0.297647	-2.23128	0.0256629	0.524334	20.5239	11.446	66.5476	20.7874	70.6882	30.2089
844	Grhl1	24.3708	-0.661677	0.29663	-2.23064	0.0257047	0.524535	32.4061	14.8797	22.1825	17.4614	52.8219	6.47333
845	Gm29502	14.1872	-0.589104	0.264201	-2.22976	0.0257633	0.524919	2.16041	2.28919	16.6369	5.82047	52.8219	5.39444
846	4930544M13Rik	10.4953	-0.57954	0.259978	-2.22918	0.0258017	0.524919	4.32082	1.1446	22.1825	1.66299	27.1878	6.47333
847	Fes	147.7	0.52253	0.234432	2.22892	0.0258194	0.524919	137.186	200.304	106.476	153.827	101.76	186.648
848	Gfap	408.521	0.627582	0.281712	2.22774	0.0258977	0.525862	98.2985	945.436	344.938	703.445	64.4738	294.537
849	Abcg8	8.6934	-0.589291	0.264585	-2.22723	0.025932	NA	9.72183	2.28919	15.5278	1.66299	18.643	4.31556
850	Frmd3	55.0125	-0.644977	0.289675	-2.22656	0.025977	0.526311	41.0477	28.6149	77.6389	47.3952	104.09	31.2878
851	Corin	29.504	-0.661283	0.297012	-2.22645	0.0259839	0.526311	27.0051	13.7351	48.8016	19.1244	48.938	19.42
852	Pak3	418.813	-0.514138	0.231051	-2.22522	0.0260668	0.526599	514.177	215.184	387.085	442.355	626.095	327.982
853	Lrrc2	11.0446	-0.61922	0.278277	-2.22519	0.0260683	0.526599	15.1229	5.72298	18.8552	4.98897	19.4198	2.15778
854	Gdpd4	14.3256	-0.615163	0.276527	-2.2246	0.026108	0.526599	5.40102	4.57838	24.4008	3.32598	39.6164	8.63111
855	Ccdc175	47.6581	-0.642794	0.288983	-2.22433	0.0261264	0.526599	42.1279	27.4703	79.8571	39.9118	70.6882	25.8933
856	Dpp10	52.8362	-0.649547	0.2921	-2.22371	0.0261678	0.526787	5.40102	18.3135	63.2202	35.7543	171.671	22.6567
857	Chrdl1	121.438	-0.579703	0.260892	-2.222	0.0262832	0.526927	167.432	133.918	156.387	74.8346	136.716	59.3389
858	Rassf4	88.8597	0.609368	0.27427	2.22179	0.0262978	0.526927	88.5767	148.797	59.8928	87.307	39.6164	108.968
859	RP23-121N19.3	15.4257	-0.592388	0.266734	-2.22089	0.0263582	0.526927	3.24061	2.28919	13.3095	6.65196	60.5899	6.47333
860	Snord104	96.5689	-0.592431	0.266762	-2.22083	0.0263628	0.526927	77.7747	74.3987	168.587	60.6991	123.51	74.4433
861	Otoa	27.7102	-0.65826	0.296492	-2.22016	0.0264081	0.526927	17.2833	10.3014	35.4921	12.4724	69.1346	21.5778
862	Mmp2	1608.14	0.40658	0.183136	2.22011	0.0264116	0.526927	1428.03	1826.77	1591.6	1673.8	1051.78	2076.86
863	Lrig1	354.588	0.470093	0.211753	2.22001	0.0264182	0.526927	359.708	404.042	220.716	376.667	281.976	484.421
864	Glra2	13.1923	-0.597165	0.269016	-2.21981	0.0264314	0.526927	5.40102	3.43379	18.8552	1.66299	41.17	8.63111
865	Vmn2r51	4.9681	-0.485368	0.21872	-2.21913	0.0264781	NA	4.32082	0	8.87301	0	15.5359	1.07889
866	Ecm1	1157.25	0.522393	0.235636	2.21695	0.0266268	0.529923	594.112	1239.6	1029.27	908.824	1079.74	2091.97
867	Gprc5b	104.886	0.593768	0.267912	2.21628	0.0266724	0.529923	113.421	162.533	63.2202	115.578	50.4916	124.072
868	Ano2	36.1551	-0.655523	0.295788	-2.21619	0.0266784	0.529923	20.5239	9.15677	31.0555	29.1023	108.751	18.3411
869	9330182L06Rik	26.3386	-0.647021	0.292147	-2.21471	0.02678	0.531297	9.72183	17.1689	45.4742	15.7984	64.4738	5.39444
870	Ocln	19.7338	-0.60655	0.273935	-2.21421	0.0268141	0.531297	2.16041	6.86757	21.0734	6.65196	73.0186	8.63111
871	Pgam1	1068.13	0.423667	0.191378	2.21377	0.0268446	0.531297	1020.79	1493.7	836.282	944.578	818.74	1294.67
872	B530045E10Rik	23.5195	-0.632968	0.28601	-2.2131	0.026891	0.531575	6.48122	8.01217	38.8194	4.98897	64.4738	18.3411
873	Gm13999	138.795	0.520686	0.23545	2.21146	0.0270043	0.533173	130.705	163.677	96.494	185.423	97.8759	158.597
874	Dok6	33.4478	-0.64462	0.291777	-2.20929	0.0271544	0.535493	8.64163	9.15677	37.7103	15.7984	105.644	23.7356
875	Gm20548	32.5434	0.655626	0.296974	2.20769	0.0272659	0.536727	17.2833	58.3744	24.4008	24.9449	16.3127	53.9444
876	Slc44a2	2015.36	-0.354968	0.160804	-2.20745	0.0272823	0.536727	2278.15	1970.99	2392.39	1594.81	2178.13	1677.67
877	H2afj	997.924	-0.432543	0.196092	-2.20581	0.0273972	0.538113	866.323	788.626	1201.18	744.188	1432.41	954.817
878	Eef1e1	82.5904	0.593944	0.269348	2.20512	0.0274458	0.538113	68.0528	128.195	61.002	70.6771	48.938	118.678
879	Adipor1	1240.1	0.377054	0.171005	2.20493	0.027459	0.538113	1140.7	1486.83	1068.09	1205.67	980.313	1558.99
880	Ccdc122	36.4894	-0.654831	0.297085	-2.20419	0.0275113	0.538113	33.4863	18.3135	37.7103	15.7984	82.3401	31.2878
881	Hnf4aos	85.7324	-0.600198	0.27233	-2.20394	0.0275287	0.538113	114.502	37.7717	135.313	76.4975	82.3401	67.97
882	Gm15418	1320.85	0.429723	0.195005	2.20364	0.0275493	0.538113	1315.69	1523.46	1145.73	1271.36	835.829	1833.03
883	Mfap3	219.414	0.524473	0.238206	2.20176	0.027682	0.539417	230.083	230.064	156.387	336.755	125.84	237.356
884	Klra4	7.22855	-0.519817	0.236115	-2.20155	0.0276974	NA	2.16041	0	13.3095	1.66299	24.0806	2.15778
885	Coil	116.435	-0.56123	0.254942	-2.2014	0.0277079	0.539417	155.549	86.9893	148.623	115.578	133.608	58.26
886	E430025E21Rik	187.075	0.474149	0.215395	2.2013	0.0277146	0.539417	152.309	203.738	158.605	236.145	142.93	228.724
887	Zfp534	6.95376	-0.450573	0.20475	-2.2006	0.0277644	NA	0	0	4.43651	0	37.2861	0
888	Stat4	7.25465	-0.530748	0.241357	-2.19902	0.0278768	NA	5.40102	3.43379	18.8552	0	14.7591	1.07889
889	Sh3gl2	29.6032	-0.640316	0.291191	-2.19896	0.027881	0.542013	12.9624	3.43379	38.8194	16.6299	83.1169	22.6567
890	Cirbp	657.987	-0.376653	0.171478	-2.19651	0.0280553	0.544757	719.416	583.744	723.151	562.091	812.526	546.997
891	Hapln3	264.1	0.461352	0.210179	2.19504	0.0281605	0.544829	262.49	337.656	196.315	301.001	187.207	299.931
892	Chrnb4	19.3099	-0.611819	0.27876	-2.19479	0.0281787	0.544829	20.5239	0	27.7282	4.98897	44.2772	18.3411
893	Sgpp2	28.9476	-0.643632	0.293265	-2.19471	0.0281845	0.544829	10.802	9.15677	33.2738	19.1244	86.224	15.1044
894	Chil1	337.95	0.575412	0.262193	2.19461	0.0281917	0.544829	158.79	648.986	395.958	295.181	191.091	337.692
895	Vmn2r91	4.3078	-0.451132	0.205623	-2.19398	0.028237	NA	4.32082	0	4.43651	0	17.0894	0
896	Rpl36	2949.59	-0.395477	0.180403	-2.19219	0.0283661	0.547132	2894.95	1988.16	3477.11	2945.16	3817.94	2574.23
897	A930003A15Rik	5.42587	-0.468687	0.213804	-2.19213	0.0283701	NA	24.8447	0	2.21825	0.831495	4.66076	0
898	Cdon	1568.91	0.395473	0.180414	2.19203	0.0283775	0.547132	1137.45	1688.28	1639.29	2024.69	1218.01	1705.72
899	Dlgap2	89.4148	-0.650452	0.29701	-2.19	0.0285241	0.549314	42.1279	20.6027	98.7123	88.97	235.368	50.7078
900	Prrx1	279.356	0.444423	0.20299	2.18938	0.0285689	0.549533	262.49	360.548	218.498	318.463	209.734	306.404
901	Fam185a	77.5005	-0.579727	0.265003	-2.18762	0.0286971	0.551354	116.662	58.3744	74.3115	56.5417	104.09	55.0233
902	B430119L08Rik	34.72	-0.649426	0.29697	-2.18684	0.0287542	0.551685	37.8071	10.3014	56.5655	33.2598	52.0451	18.3411
903	Samd4	1661.51	0.513176	0.234727	2.18627	0.0287961	0.551685	2034.02	1515.44	909.484	2625.86	961.67	1922.58
904	Prkcq	32.4987	-0.650464	0.297558	-2.18601	0.0288151	0.551685	30.2457	22.8919	29.9464	19.1244	77.6793	15.1044
905	Gm10718	12.443	-0.521445	0.238869	-2.18298	0.0290374	0.555108	0	2.28919	8.87301	4.15748	58.2595	1.07889
906	Hbegf	185.241	0.53332	0.244345	2.18265	0.0290615	0.555108	159.87	143.074	123.113	245.291	144.484	295.616
907	Tuba1b	2164.61	0.390536	0.178967	2.18217	0.0290973	0.555146	2061.03	2214.79	1729.13	2164.38	1733.8	3084.54
908	N6amt1	131.533	-0.526675	0.241457	-2.18123	0.0291661	0.555813	127.464	101.869	159.714	109.757	196.529	93.8633
909	Glis2	783.959	0.40229	0.184564	2.17968	0.0292813	0.556958	701.052	843.567	755.315	878.059	532.103	993.657
910	Hddc2	52.3458	-0.61915	0.284078	-2.17951	0.029294	0.556958	59.4112	40.0609	66.5476	24.1134	80.7865	43.1556
911	Adamts19	24.5238	-0.633849	0.290932	-2.17868	0.0293551	0.557025	15.1229	4.57838	43.2559	24.1134	53.5987	6.47333
912	6030419C18Rik	260.418	0.501242	0.230159	2.1778	0.0294206	0.557025	200.918	301.029	256.208	241.134	160.796	402.426
913	Slc24a4	25.7851	-0.647781	0.297517	-2.17729	0.029459	0.557025	25.9249	14.8797	33.2738	19.9559	52.0451	8.63111
914	Mug1	8.90326	-0.51074	0.234609	-2.17699	0.0294815	NA	0	1.1446	27.7282	2.49449	20.9734	1.07889
915	Cyp2c66	11.7845	-0.544286	0.250063	-2.17659	0.0295109	0.557025	3.24061	0	15.5278	1.66299	42.7236	7.55222
916	Adcy5	1114.73	0.4967	0.228301	2.17563	0.0295828	0.557025	901.97	1269.36	658.821	843.967	1090.62	1923.66
917	Tgfbi	2093.53	0.398526	0.183186	2.17553	0.0295907	0.557025	2089.11	2140.39	1882.19	2621.7	1348.51	2479.29
918	Trim54	37.7337	-0.645644	0.296787	-2.17545	0.0295968	0.557025	112.341	11.446	25.5099	20.7874	27.1878	29.13
919	Gm15983	32.2346	-0.643221	0.295707	-2.1752	0.0296152	0.557025	39.9675	22.8919	34.3829	16.6299	59.0363	20.4989
920	Abcd2	55.2325	-0.625212	0.287438	-2.17512	0.0296215	0.557025	56.1706	36.6271	53.2381	44.0692	111.081	30.2089
921	Slc25a37	151.095	0.541317	0.24893	2.17458	0.0296618	0.557025	142.587	228.919	122.004	191.244	81.5633	140.256
922	Tex14	56.3011	-0.646919	0.29755	-2.17416	0.0296934	0.557025	23.7645	18.3135	69.875	48.2267	145.26	32.3667
923	Gm13481	61.464	-0.642005	0.295315	-2.17397	0.0297077	0.557025	21.6041	4.57838	89.8393	49.8897	160.796	42.0767
924	Aldh3a1	121.038	-0.606838	0.279232	-2.17324	0.0297622	0.557025	74.5341	108.737	259.536	73.1716	139.046	71.2067
925	Nfatc2	623.044	0.445374	0.204948	2.17311	0.0297722	0.557025	616.796	675.311	547.909	871.407	375.191	651.649
926	D930032P07Rik	10.4711	-0.550568	0.253528	-2.17162	0.0298842	0.558484	5.40102	3.43379	14.4186	0	34.1789	5.39444
927	4931429I11Rik	15.0625	-0.609216	0.280602	-2.17111	0.0299231	0.558576	12.9624	1.1446	24.4008	5.82047	34.1789	11.8678
928	Gm28095	11.6506	-0.611517	0.28207	-2.16796	0.0301614	0.561028	22.6843	4.57838	17.746	5.82047	14.7591	4.31556
929	Dmd	275.334	-0.527205	0.243206	-2.16773	0.0301793	0.561028	257.088	149.942	281.718	278.551	475.397	209.304
930	Tmem167b	343.664	0.423444	0.195352	2.1676	0.0301892	0.561028	325.141	425.79	267.3	413.253	267.994	362.507
931	Galntl6	72.6354	-0.643908	0.297064	-2.16757	0.0301911	0.561028	15.1229	20.6027	95.3849	64.0251	205.073	35.6033
932	Efnb2	111.987	0.555176	0.256276	2.16632	0.0302867	0.561747	96.1381	156.81	80.9662	168.793	75.3489	93.8633
933	Procr	88.7729	0.583509	0.269374	2.16617	0.0302982	0.561747	49.6894	101.869	59.8928	85.644	82.3401	153.202
934	Rps25	3736.03	-0.373751	0.172662	-2.16464	0.0304155	0.562737	3471.77	2891.25	5028.78	3255.3	4297.22	3471.86
935	Sort1	515.686	-0.414636	0.191688	-2.16308	0.0305351	0.562737	643.801	523.08	540.145	394.129	612.113	380.848
936	Ccdc71l	160.117	0.610884	0.282503	2.1624	0.0305874	0.562737	76.6945	331.933	131.986	72.3401	121.18	226.567
937	Tpo	6.87312	-0.532935	0.246521	-2.16182	0.0306319	NA	4.32082	1.1446	13.3095	1.66299	18.643	2.15778
938	Fgf11	54.0198	0.607791	0.28115	2.1618	0.0306336	0.562737	42.1279	67.5311	41.0377	85.644	29.5181	58.26
939	Ndufa5	291.749	-0.445829	0.206248	-2.16162	0.0306475	0.562737	331.623	273.558	360.466	191.244	337.905	255.697
940	Scrt1	5.24546	0.437962	0.202706	2.16058	0.0307277	NA	0	26.3257	0	0.831495	0	4.31556
941	Foxj2	424.839	0.433385	0.200596	2.16049	0.0307346	0.562737	405.076	489.887	287.264	428.22	363.539	575.048
942	Gm29642	20.4256	-0.632961	0.292979	-2.16043	0.0307394	0.562737	31.3259	20.6027	29.9464	4.98897	30.2949	5.39444
943	Dzank1	39.1556	-0.638476	0.295569	-2.16016	0.0307602	0.562737	45.3686	20.6027	53.2381	39.0803	63.697	12.9467
944	Col5a3	854.978	0.42295	0.195803	2.16007	0.030767	0.562737	749.661	924.833	676.567	769.964	713.096	1295.75
945	Gas7	393.739	0.427292	0.197816	2.16005	0.030769	0.562737	387.793	504.767	271.736	442.355	323.146	432.634
946	Kcnh7	40.8914	-0.632514	0.292861	-2.15977	0.0307902	0.562737	12.9624	4.57838	67.6567	37.4173	103.313	19.42
947	Trpc7	11.7539	-0.532656	0.24663	-2.15973	0.0307934	0.562737	2.16041	0	23.2917	7.48346	36.5093	1.07889
948	Fgl1	14.2381	-0.59475	0.275413	-2.15948	0.030813	0.562737	7.56143	1.1446	31.0555	9.97794	30.2949	5.39444
949	4930419G24Rik	24.4652	-0.629889	0.291753	-2.15898	0.030852	0.562737	9.72183	11.446	37.7103	6.65196	62.9202	18.3411
950	Enpp3	27.9832	-0.642561	0.297647	-2.1588	0.0308654	0.562737	21.6041	14.8797	37.7103	16.6299	59.8131	17.2622
951	Fam83b	10.9228	-0.593526	0.275153	-2.15708	0.0309995	0.564555	8.64163	3.43379	17.746	4.98897	26.411	4.31556
952	Amdhd1	29.7854	-0.641523	0.297634	-2.15541	0.03113	0.565595	20.5239	17.1689	51.0198	23.2819	55.9291	10.7889
953	1700123O12Rik	43.6467	-0.632966	0.293736	-2.15488	0.031171	0.565595	8.64163	17.1689	56.5655	35.7543	129.724	14.0256
954	Gm20619	25.9744	-0.631751	0.293233	-2.15444	0.0312059	0.565595	18.3635	8.01217	37.7103	25.7763	60.5899	5.39444
955	Rnf180	29.2789	-0.641128	0.297637	-2.15406	0.0312354	0.565595	28.0853	19.4581	31.0555	19.9559	65.2506	11.8678
956	Opcml	142.156	-0.625048	0.290212	-2.15377	0.0312585	0.565595	63.732	51.5068	185.224	143.017	323.146	86.3111
957	RP24-299H18.2	128.497	0.521261	0.24203	2.15371	0.0312632	0.565595	117.742	130.484	95.3849	158.816	86.224	182.332
958	Tagln2	864.345	0.405814	0.188576	2.15199	0.0313983	0.56635	717.255	1073.63	682.113	763.312	784.561	1165.2
959	Slc35b2	1177.5	-0.349634	0.162472	-2.15196	0.0314006	0.56635	1291.92	1107.97	1410.81	956.219	1292.58	1005.52
960	Gabrb3	29.4097	-0.633361	0.294332	-2.15186	0.0314083	0.56635	12.9624	6.86757	59.8928	26.6078	58.2595	11.8678
961	Scp2	32.2123	-0.638929	0.297007	-2.15123	0.0314584	0.566631	16.2031	26.3257	58.7837	9.14645	64.4738	18.3411
962	Vsig10l	26.0803	0.633691	0.294661	2.15058	0.0315096	0.566932	7.56143	67.5311	13.3095	14.1354	19.4198	34.5244
963	Slco1b2	9.98591	-0.512169	0.238362	-2.1487	0.031658	0.567611	1.0802	1.1446	17.746	4.98897	34.9557	0
964	0610012D04Rik	65.876	0.577119	0.268619	2.14847	0.0316768	0.567611	50.7696	91.5677	48.8016	86.4755	44.2772	73.3645
965	Engase	514.584	0.447109	0.208123	2.1483	0.0316903	0.567611	549.824	663.866	410.377	556.27	308.387	598.783
966	Ppef2	17.0191	-0.627493	0.29214	-2.14792	0.0317204	0.567611	24.8447	4.57838	17.746	9.97794	34.1789	10.7889
967	Ccdc129	11.8072	-0.550306	0.256206	-2.1479	0.0317213	0.567611	1.0802	2.28919	18.8552	4.98897	40.3932	3.23667
968	Gm20528	29.4204	-0.624994	0.291035	-2.14748	0.0317547	0.567611	5.40102	17.1689	47.6924	13.3039	80.0097	12.9467
969	Naa38	260.659	-0.469837	0.218929	-2.14607	0.0318673	0.567738	262.49	173.979	341.611	265.247	328.583	192.042
970	Iqca	4.86214	-0.460558	0.214671	-2.14541	0.03192	NA	3.24061	0	7.76389	0	17.0894	1.07889
971	Kcnip4	160.394	-0.625525	0.29161	-2.14507	0.0319472	0.567738	46.4488	73.2541	245.117	125.556	356.548	115.441
972	Armc3	12.4314	-0.577734	0.269347	-2.14494	0.0319573	0.567738	4.32082	3.43379	15.5278	5.82047	41.17	4.31556
973	Agrn	925.161	0.466464	0.217552	2.14415	0.032021	0.567738	839.318	1537.19	787.48	730.884	621.434	1034.65
974	Nrgn	128.437	-0.509478	0.237621	-2.14408	0.0320263	0.567738	170.672	103.014	169.696	102.274	128.948	96.0211
975	Vldlr	130.141	0.53677	0.250409	2.14357	0.032067	0.567738	90.7371	173.979	123.113	192.907	84.6704	115.441
976	Tmem229b	29.8494	0.637362	0.29735	2.14347	0.032075	0.567738	12.9624	56.0852	26.619	34.9228	13.9823	34.5244
977	Gm28526	25.6264	-0.610861	0.285066	-2.14288	0.032123	0.567738	3.24061	10.3014	46.5833	8.31495	69.1346	16.1833
978	Kdm3a	206.842	0.461909	0.215576	2.14267	0.0321397	0.567738	193.356	262.112	157.496	255.269	153.805	219.014
979	Spink8	8.75018	0.533783	0.249161	2.14232	0.0321677	NA	2.16041	6.86757	0	29.1023	4.66076	9.71
980	Ces1c	13.9137	-0.587908	0.274427	-2.14231	0.0321685	0.567738	10.802	2.28919	46.5833	8.31495	10.0983	5.39444
981	Gm10134	10.493	-0.574838	0.268389	-2.14181	0.0322091	0.567738	8.64163	6.86757	24.4008	3.32598	18.643	1.07889
982	Gm26786	333.743	-0.427512	0.199712	-2.14064	0.032303	0.567738	453.686	286.149	368.23	248.617	348.003	297.773
983	Ank	2751.28	0.398401	0.186132	2.14042	0.0323208	0.567738	2644.34	3670.72	2609.78	2932.68	1730.7	2919.47
984	Homer2	155.27	0.519625	0.242865	2.13957	0.0323896	0.567738	159.87	173.979	84.2936	209.537	117.296	186.648
985	Fam110b	179.276	-0.512705	0.239664	-2.13926	0.0324145	0.567738	157.71	159.099	205.188	128.882	292.074	132.703
986	Thy1	161.836	0.578503	0.270458	2.13898	0.0324375	0.567738	186.875	183.135	97.6031	148.838	67.581	286.984
987	Gm29051	14.0711	-0.539984	0.252488	-2.13865	0.0324638	0.567738	0	4.57838	18.8552	4.15748	53.5987	3.23667
988	Pacrg	60.3418	-0.630164	0.294658	-2.13863	0.0324658	0.567738	28.0853	30.9041	88.7301	48.2267	130.501	35.6033
989	9530026P05Rik	123.379	-0.520503	0.24341	-2.13838	0.0324862	0.567738	132.865	75.5433	149.732	102.274	170.894	108.968
990	Slc5a4b	11.9816	-0.569063	0.266146	-2.13816	0.0325037	0.567738	4.32082	3.43379	19.9643	1.66299	34.9557	7.55222
991	Gm16596	462.241	0.409398	0.191475	2.13812	0.0325067	0.567738	351.066	579.165	464.724	511.369	350.334	516.788
992	Marcks	430.517	0.465246	0.21765	2.13759	0.03255	0.567738	386.713	706.216	311.665	443.187	348.003	387.321
993	Mxra7	1173.16	0.443668	0.207563	2.13751	0.0325567	0.567738	909.532	872.182	1041.47	1569.03	945.357	1701.41
994	Bnip3	976.637	0.353293	0.165382	2.13622	0.0326615	0.568386	903.05	1193.81	797.462	1068.47	839.713	1057.31
995	Mgp	7640.95	-0.423586	0.198326	-2.13581	0.0326952	0.568386	6458.54	6896.19	12398.9	6087.38	7885.23	6119.46
996	Slurp1	364.455	-0.566985	0.265485	-2.13566	0.032707	0.568386	190.116	247.233	735.351	212.031	456.754	345.244
997	Eldr	22.7329	-0.622373	0.291461	-2.13535	0.0327323	0.568386	41.0477	21.7473	21.0734	9.97794	40.3932	2.15778
998	Cbr2	247.116	0.487586	0.22841	2.13469	0.0327861	0.56872	186.875	383.44	164.151	230.324	238.475	279.432
999	Gm8292	10.9589	-0.573054	0.268593	-2.13354	0.0328802	0.569751	10.802	2.28919	19.9643	8.31495	23.3038	1.07889
1000	Gm26740	16.2442	-0.604931	0.283676	-2.13247	0.0329679	0.570668	17.2833	3.43379	11.0913	7.48346	47.3844	10.7889
1001	Cnksr1	32.7097	-0.631945	0.296434	-2.13182	0.0330215	0.570994	58.331	20.6027	48.8016	14.9669	28.7413	24.8144
1002	Nmrk2	6.33169	-0.486873	0.228694	-2.12892	0.0332605	NA	22.6843	0	2.21825	0.831495	10.0983	2.15778
1003	Mamdc2	324.754	0.452626	0.212714	2.12786	0.033349	0.575106	327.302	323.921	241.79	458.154	228.377	368.98
1004	Park2	471.231	-0.443428	0.208406	-2.12771	0.0333607	0.575106	496.894	306.752	491.343	481.436	676.587	374.374
1005	Gm16973	108.301	-0.540098	0.253872	-2.12744	0.0333832	0.575106	125.304	59.519	130.877	105.6	147.591	80.9167
1006	Gm15347	334.008	0.473942	0.222795	2.12725	0.0333993	0.575106	297.056	519.646	287.264	285.203	222.163	392.716
1007	Mcoln2	188.631	-0.529317	0.248932	-2.12635	0.033474	0.575787	220.362	216.329	262.863	95.6219	213.618	122.993
1008	Cep128	121.073	-0.549985	0.258854	-2.12469	0.0336122	0.576179	100.459	83.5555	141.968	103.937	211.288	85.2322
1009	Pkhd1	52.4723	-0.618094	0.290918	-2.12463	0.0336171	0.576179	10.802	5.72298	63.2202	48.2267	163.127	23.7356
1010	Slc26a3	9.70458	-0.528814	0.248899	-2.12461	0.0336188	0.576179	1.0802	2.28919	14.4186	3.32598	34.9557	2.15778
1011	Itpkb	738.484	0.43966	0.207048	2.12347	0.0337147	0.576179	789.629	1087.37	529.053	740.031	508.023	776.8
1012	Gm16340	40.3344	0.630379	0.296914	2.1231	0.0337451	0.576179	42.1279	44.6392	22.1825	69.0141	10.0983	53.9444
1013	Ankrd6	41.2524	-0.629206	0.296377	-2.12299	0.0337545	0.576179	16.2031	12.5906	45.4742	35.7543	118.073	19.42
1014	Fam46b	26.4635	0.62281	0.293376	2.12291	0.0337616	0.576179	12.9624	44.6392	23.2917	14.9669	4.66076	58.26
1015	Gadl1	47.5198	-0.6277	0.295705	-2.12272	0.0337774	0.576179	46.4488	10.3014	76.5297	32.4283	73.0186	46.3922
1016	Fam173a	453.104	-0.402511	0.189661	-2.12227	0.0338153	0.576229	447.204	359.403	552.345	365.026	571.72	422.924
1017	Bcan	51.7173	0.613501	0.289663	2.11798	0.0341766	0.580742	47.529	56.0852	37.7103	64.0251	18.643	86.3111
1018	Gm6085	7.5622	-0.518193	0.244704	-2.11763	0.0342063	NA	18.3635	0	4.43651	3.32598	17.0894	2.15778
1019	Scn1b	707.385	-0.410355	0.193781	-2.11763	0.0342068	0.580742	939.777	638.684	903.938	532.157	619.104	610.651
1020	Tnni3k	22.3842	-0.591886	0.279509	-2.1176	0.0342093	0.580742	5.40102	2.28919	32.1647	17.4614	68.3578	8.63111
1021	Hspb8	360.668	0.425545	0.20097	2.11745	0.0342216	0.580742	305.698	455.549	282.827	333.43	310.717	475.79
1022	1700063A18Rik	4.33493	-0.449341	0.212231	-2.11722	0.034241	NA	4.32082	0	9.98214	0.831495	10.8751	0
1023	Igfbp3	206.552	0.499625	0.236027	2.11681	0.0342756	0.581058	170.672	350.246	167.478	207.874	149.921	193.121
1024	Brpf3	467.265	0.408525	0.193113	2.11547	0.0343895	0.581796	441.803	640.974	364.903	476.447	371.307	508.157
1025	Gm26650	4.02113	-0.425662	0.201226	-2.11534	0.0344009	NA	2.16041	0	11.0913	0	10.8751	0
1026	Camkv	12.5538	0.593	0.280364	2.11511	0.0344209	0.581796	3.24061	24.0365	3.32738	22.4504	9.32152	12.9467
1027	Sall4	15.211	-0.591676	0.279745	-2.11505	0.0344254	0.581796	5.40102	3.43379	35.4921	8.31495	31.0717	7.55222
1028	Gm17276	309.243	0.520292	0.246147	2.11375	0.0345366	0.582079	275.452	523.08	260.645	212.863	180.993	402.426
1029	Rps24	5136.89	-0.365815	0.173065	-2.11374	0.0345371	0.582079	4958.14	3683.31	6379.7	5120.35	6214.34	4465.52
1030	Acss3	33.0318	-0.614999	0.290971	-2.11361	0.0345484	0.582079	6.48122	8.01217	53.2381	24.9449	89.3312	16.1833
1031	Dusp6	61.5208	0.617761	0.292431	2.1125	0.0346437	0.583087	66.9726	81.2663	34.3829	54.8787	19.4198	112.204
1032	Igfals	9.0762	-0.557971	0.264194	-2.11197	0.0346886	NA	20.5239	3.43379	6.65476	1.66299	17.8662	4.31556
1033	Inadl	432.774	-0.420323	0.199041	-2.11174	0.0347086	0.58358	461.247	329.644	460.288	429.883	591.916	323.667
1034	Trappc10	218.184	0.485083	0.229869	2.11026	0.0348359	0.585122	194.437	347.957	168.587	201.222	158.466	238.434
1035	Lrrc74a	6.76804	-0.503269	0.238527	-2.1099	0.0348667	NA	4.32082	2.28919	15.5278	0	16.3127	2.15778
1036	Abca3	386.812	0.425369	0.201653	2.10941	0.034909	0.585752	317.58	369.704	333.847	424.894	313.824	561.022
1037	Rab3b	18.8603	-0.603231	0.286045	-2.10887	0.0349557	0.585936	6.48122	5.72298	29.9464	10.8094	50.4916	9.71
1038	Sipa1l2	143.219	0.517841	0.245676	2.10782	0.0350465	0.586858	100.459	220.907	128.659	124.724	103.313	181.253
1039	Myo1c	1557.5	0.361566	0.17157	2.10739	0.0350835	0.586881	1515.53	1914.91	1377.54	1588.16	1139.56	1809.3
1040	Rps11	4812.69	-0.355126	0.168549	-2.10696	0.0351208	0.586908	4610.31	3627.22	5551.18	4348.72	6212.79	4525.94
1041	Tnfsf8	3.9194	-0.422922	0.200753	-2.10667	0.035146	NA	4.32082	0	4.43651	0	14.7591	0
1042	5033428I22Rik	4.98801	-0.448248	0.212784	-2.10659	0.0351532	NA	2.16041	1.1446	18.8552	0	7.76793	0
1043	Sel1l2	11.7903	-0.521969	0.247828	-2.10617	0.0351894	0.587456	1.0802	1.1446	24.4008	0.831495	35.7325	7.55222
1044	Cacna1b	21.8275	-0.596738	0.283435	-2.10538	0.0352582	0.588007	3.24061	12.5906	39.9286	8.31495	58.2595	8.63111
1045	Gria3	107.323	0.591384	0.281029	2.10436	0.0353474	0.588564	50.7696	117.893	41.0377	165.468	132.832	135.94
1046	2310014F06Rik	133.797	-0.509916	0.242432	-2.10334	0.0354363	0.588564	144.747	91.5677	139.75	118.072	205.073	103.573
1047	Rsph1	67.0342	-0.565029	0.268651	-2.10321	0.0354473	0.588564	81.0153	43.4946	88.7301	58.2047	85.4472	45.3133
1048	Rxfp2	13.0997	-0.558077	0.265364	-2.10307	0.03546	0.588564	3.24061	2.28919	15.5278	4.15748	45.8308	7.55222
1049	Rab27b	80.2545	-0.581505	0.27652	-2.10294	0.0354708	0.588564	84.2559	56.0852	80.9662	39.9118	143.707	76.6011
1050	Gpm6b	147.756	0.506022	0.240767	2.10171	0.0355791	0.589765	145.828	194.581	90.9484	197.064	110.305	147.808
1051	Gm14164	9.0366	-0.478088	0.227477	-2.1017	0.0355797	NA	0	0	21.0734	3.32598	28.7413	1.07889
1052	Pprc1	746.537	0.387359	0.184417	2.10046	0.0356888	0.590988	708.614	928.267	679.895	765.807	517.344	879.295
1053	Vnn1	16.1408	-0.598245	0.284898	-2.09986	0.0357412	0.591259	22.6843	1.1446	34.3829	9.97794	17.8662	10.7889
1054	Fcgbp	8.76098	-0.486464	0.231798	-2.09866	0.0358472	NA	0	1.1446	11.0913	1.66299	36.5093	2.15778
1055	Gm27247	31.502	-0.620904	0.295922	-2.0982	0.0358875	0.593082	14.0426	10.3014	65.4385	29.1023	58.2595	11.8678
1056	Dmkn	717.43	-0.600805	0.286578	-2.09648	0.0360397	0.593752	238.725	296.45	1790.13	261.089	1260.74	457.449
1057	Rab43	409.094	0.401996	0.191775	2.09618	0.036066	0.593752	382.392	511.634	360.466	457.322	292.851	449.897
1058	Tma7	726.997	-0.351313	0.167608	-2.09604	0.0360786	0.593752	842.559	648.986	789.698	600.339	837.383	643.018
1059	Gja1	744.33	0.42873	0.204572	2.09575	0.0361048	0.593752	782.068	698.203	464.724	946.241	605.899	968.842
1060	Hs6st3	142.11	-0.576247	0.274989	-2.09553	0.036124	0.593752	95.0579	66.3866	165.26	132.208	285.86	107.889
1061	Adra1a	14.4792	-0.587606	0.280494	-2.0949	0.0361803	0.593752	11.8822	6.86757	15.5278	2.49449	40.3932	9.71
1062	Arg2	32.3558	-0.620593	0.296242	-2.09489	0.036181	0.593752	33.4863	16.0243	37.7103	19.9559	62.1434	24.8144
1063	Gm12968	5.11202	-0.441708	0.210884	-2.09456	0.0362103	NA	1.0802	0	12.2004	0	16.3127	1.07889
1064	RP24-550I15.1	11.6594	-0.507624	0.242412	-2.09405	0.0362551	0.594374	1.0802	3.43379	48.8016	4.98897	11.6519	0
1065	Atp11a	422.67	0.448463	0.214234	2.09333	0.0363195	0.594389	385.633	635.251	337.175	350.891	314.601	512.472
1066	RP23-77D22.1	16.0176	-0.58488	0.279472	-2.0928	0.0363666	0.594389	5.40102	4.57838	21.0734	7.48346	48.938	8.63111
1067	Gm29536	62.4249	-0.621856	0.297147	-2.09276	0.0363708	0.594389	32.4061	20.6027	58.7837	42.4062	168.564	51.7867
1068	Pdcd1lg2	11.115	-0.485504	0.23203	-2.09242	0.0364008	0.594389	1.0802	0	21.0734	0	38.0629	6.47333
1069	Fhdc1	48.6468	0.596599	0.285254	2.09146	0.0364865	0.594463	24.8447	59.519	45.4742	64.8566	30.2949	66.8911
1070	Cadps	30.3383	-0.610542	0.291969	-2.09112	0.0365174	0.594463	16.2031	9.15677	63.2202	32.4283	56.7059	4.31556
1071	Dbn1	267.437	0.435029	0.208063	2.09085	0.0365416	0.594463	245.206	290.727	234.026	301.001	184.1	349.56
1072	Ubash3a	10.0777	-0.499328	0.238827	-2.09075	0.0365501	0.594463	0	1.1446	15.5278	2.49449	38.0629	3.23667
1073	9130230L23Rik	5.49765	-0.457969	0.219148	-2.08977	0.0366384	NA	2.16041	1.1446	5.54563	0.831495	23.3038	0
1074	Gipr	12.8599	-0.593525	0.284097	-2.08917	0.0366928	0.596195	18.3635	5.72298	13.3095	7.48346	27.9646	4.31556
1075	Ptpn14	521.038	0.423302	0.202675	2.08858	0.0367456	0.596462	547.663	652.42	422.577	630.273	331.691	541.602
1076	RP23-260J11.2	5.6023	-0.45525	0.218064	-2.08769	0.0368259	NA	1.0802	0	8.87301	0.831495	21.7502	1.07889
1077	9430020K01Rik	216.967	0.496343	0.237767	2.08752	0.0368414	0.597427	230.083	298.739	112.022	260.258	170.894	229.803
1078	Mical2	107.611	0.524809	0.251522	2.08653	0.0369304	0.597462	82.0955	170.545	76.5297	111.42	88.5544	116.52
1079	Kbtbd12	14.4628	-0.592223	0.283834	-2.08651	0.0369324	0.597462	10.802	5.72298	26.619	3.32598	29.5181	10.7889
1080	Fstl1	2573.84	0.442002	0.211863	2.08626	0.0369548	0.597462	2918.71	2315.52	1679.22	3866.45	1750.11	2913
1081	Gm21798	7.78013	-0.507304	0.243191	-2.08604	0.0369754	NA	2.16041	1.1446	9.98214	2.49449	28.7413	2.15778
1082	Zfp850	10.1428	-0.572433	0.274436	-2.08585	0.0369918	0.597462	17.2833	5.72298	11.0913	3.32598	20.1966	3.23667
1083	RP24-249K4.1	5.72322	-0.478621	0.229486	-2.08562	0.0370131	NA	4.32082	1.1446	4.43651	0.831495	22.527	1.07889
1084	Adora3	12.3308	-0.580228	0.278222	-2.08548	0.0370254	0.597462	11.8822	6.86757	14.4186	2.49449	31.8485	6.47333
1085	Snx31	8.38463	-0.54831	0.263028	-2.08461	0.037105	NA	8.64163	2.28919	14.4186	4.15748	18.643	2.15778
1086	Cps1	25.6285	-0.605748	0.290623	-2.08431	0.0371323	0.598117	6.48122	9.15677	63.2202	18.2929	45.8308	10.7889
1087	Setd1b	323.962	0.477828	0.229258	2.08423	0.0371388	0.598117	322.981	507.056	267.3	303.496	187.984	354.954
1088	Gm10283	8.62769	-0.488787	0.234544	-2.08398	0.0371617	NA	4.32082	0	13.3095	0	28.7413	5.39444
1089	Ccdc148	42.6181	-0.619868	0.29762	-2.08275	0.0372742	0.598417	15.1229	27.4703	62.1111	28.2708	103.313	19.42
1090	Hmox1	58.892	0.589306	0.282992	2.08241	0.0373049	0.598417	57.2508	89.2785	27.7282	59.0361	38.0629	81.9956
1091	Gabrb1	53.3739	-0.619754	0.297642	-2.08221	0.037323	0.598417	19.4437	19.4581	85.4028	50.7212	120.403	24.8144
1092	Mpc1-ps	11.2107	0.568242	0.272924	2.08205	0.0373379	0.598417	3.24061	24.0365	7.76389	8.31495	2.33038	21.5778
1093	Gdf11	41.2899	0.609111	0.292632	2.08149	0.0373891	0.598417	28.0853	77.8325	29.9464	54.0472	23.3038	34.5244
1094	Ccrl2	18.2099	-0.607623	0.291972	-2.0811	0.037425	0.598417	15.1229	12.5906	23.2917	5.82047	42.7236	9.71
1095	Rfk	184.411	0.47005	0.225875	2.08102	0.0374321	0.598417	139.346	257.534	138.641	226.998	167.011	176.938
1096	Nat8l	22.4701	0.602476	0.289571	2.08058	0.0374726	0.598417	16.2031	69.8203	9.98214	19.9559	6.99114	11.8678
1097	Dio3os	25.4813	-0.60764	0.292075	-2.08043	0.0374865	0.598417	11.8822	17.1689	63.2202	17.4614	38.8397	4.31556
1098	Kcnab3	24.1946	0.61903	0.297647	2.07974	0.037549	0.598417	17.2833	35.4825	9.98214	39.9118	15.5359	26.9722
1099	Usp22	476.837	0.399476	0.192121	2.07929	0.0375907	0.598417	474.209	608.925	391.522	531.325	342.566	512.472
1100	Phf2	550.215	0.466323	0.224275	2.07925	0.0375946	0.598417	491.493	912.243	505.762	471.458	335.575	584.758
1101	Chat	7.79108	-0.505282	0.24312	-2.07832	0.0376796	NA	2.16041	2.28919	9.98214	2.49449	28.7413	1.07889
1102	Apex2	245.077	0.471831	0.227062	2.07798	0.0377108	0.599685	250.607	247.233	153.059	357.543	187.984	274.038
1103	Lmna	4058.69	0.325702	0.156811	2.07703	0.0377983	0.599879	3579.8	4085.06	3739.98	4484.25	3378.27	5084.8
1104	Ywhaz	1126.27	0.357252	0.172031	2.07667	0.0378321	0.599879	1018.63	1489.12	905.047	1205.67	996.626	1142.54
1105	Glra3	13.2558	-0.569501	0.274238	-2.07667	0.0378325	0.599879	5.40102	2.28919	25.5099	8.31495	32.6253	5.39444
1106	Hhla1	7.7814	-0.507325	0.244419	-2.07564	0.0379276	NA	4.32082	0	17.746	1.66299	18.643	4.31556
1107	Trim11	641.715	0.420557	0.202628	2.07551	0.0379394	0.600994	503.375	954.593	641.075	631.105	459.862	660.28
1108	Gm14343	5.17727	-0.410896	0.19807	-2.0745	0.0380332	NA	0	0	15.5278	0	15.5359	0
1109	Kcnq2	9.56138	-0.532355	0.256657	-2.07419	0.0380617	0.601738	2.16041	3.43379	18.8552	2.49449	27.1878	3.23667
1110	Ier3	165.545	0.53538	0.258128	2.07409	0.0380714	0.601738	167.432	251.811	126.44	132.208	82.3401	233.04
1111	Kpna3	104.602	-0.516925	0.249263	-2.07382	0.0380963	0.601738	108.02	86.9893	127.55	70.6771	149.144	85.2322
1112	Prox1os	5.28872	-0.410416	0.197942	-2.07342	0.0381334	NA	0	0	9.98214	0	21.7502	0
1113	RP24-159H19.2	4.45422	0.438341	0.211417	2.07335	0.0381398	NA	0	3.43379	1.10913	12.4724	0	9.71
1114	Rims1	51.0815	-0.616713	0.297503	-2.07296	0.0381756	0.601765	25.9249	11.446	49.9107	35.7543	141.376	42.0767
1115	Cyp3a13	137.43	-0.569367	0.274686	-2.07279	0.0381914	0.601765	70.2132	108.737	231.807	99.7794	224.493	89.5478
1116	Zfp36l1	369.696	0.458226	0.221148	2.07203	0.0382622	0.601765	246.286	583.744	348.266	326.778	305.28	407.82
1117	Clip3	362.716	0.446553	0.215535	2.07184	0.0382802	0.601765	292.735	481.875	367.121	335.924	231.484	467.159
1118	2018-09-07	538.937	0.38614	0.186411	2.07144	0.0383178	0.601765	490.413	687.902	401.504	634.431	483.165	536.208
1119	Wnk3	70.4819	-0.560796	0.2708	-2.07088	0.0383696	0.601765	77.7747	52.6514	77.6389	59.0361	112.635	43.1556
1120	2310016D03Rik	9.86442	-0.475347	0.229569	-2.07061	0.0383955	0.601765	0	0	13.3095	3.32598	40.3932	2.15778
1121	Npffr2	5.78044	-0.454631	0.219602	-2.07025	0.0384289	NA	4.32082	2.28919	5.54563	0	22.527	0
1122	Gpr158	50.7082	-0.601894	0.290755	-2.07011	0.0384421	0.601765	4.32082	16.0243	59.8928	27.4393	163.127	33.4456
1123	Mgmt	104.745	-0.569333	0.275034	-2.07005	0.0384478	0.601765	89.6569	41.2054	143.077	106.431	169.341	78.7589
1124	Zmiz1os1	52.4573	0.600642	0.290183	2.06987	0.0384643	0.601765	49.6894	98.4352	34.3829	56.5417	21.7502	53.9444
1125	Lrp5	1516.34	0.434008	0.209783	2.06884	0.0385611	0.602235	1202.27	2015.63	1356.46	1090.09	1197.04	2236.54
1126	Paqr5	27.2478	-0.614847	0.297204	-2.06877	0.0385677	0.602235	16.2031	16.0243	47.6924	19.9559	52.8219	10.7889
1127	Slc47a1	27.8908	-0.615107	0.297416	-2.06817	0.0386237	0.602536	35.6467	26.3257	31.0555	15.7984	52.0451	6.47333
1128	Draxin	8.31663	-0.535726	0.259071	-2.06788	0.0386516	NA	9.72183	3.43379	7.76389	1.66299	24.0806	3.23667
1129	Gm20617	6.61539	-0.483694	0.23391	-2.06787	0.0386526	NA	2.16041	1.1446	7.76389	0.831495	25.6342	2.15778
1130	Lmcd1	421.393	-0.454689	0.22007	-2.06611	0.038818	0.604994	658.924	305.607	502.434	387.477	339.459	334.456
1131	Shisa5	812.664	0.363888	0.176196	2.06524	0.0389001	0.605073	786.388	924.833	725.369	894.689	588.809	955.896
1132	Rims2	46.7256	-0.601397	0.291297	-2.06455	0.0389654	0.605073	7.56143	6.86757	65.4385	33.2598	135.939	31.2878
1133	RP23-243H19.2	21.4386	-0.605295	0.293239	-2.06417	0.0390021	0.605073	16.2031	6.86757	29.9464	19.1244	48.938	7.55222
1134	A430093F15Rik	12.1414	-0.53381	0.258613	-2.06413	0.0390054	0.605073	2.16041	3.43379	22.1825	7.48346	36.5093	1.07889
1135	Cdc14a	114.06	-0.509098	0.24665	-2.06405	0.0390131	0.605073	126.384	73.2541	135.313	107.263	156.912	85.2322
1136	Sirpb1b	13.8864	-0.547463	0.265323	-2.06338	0.0390761	0.605073	5.40102	2.28919	23.2917	11.6409	39.6164	1.07889
1137	Trak1	734.06	0.397493	0.192647	2.06333	0.0390814	0.605073	724.817	1016.4	591.165	693.467	544.532	833.981
1138	Pde1b	99.9911	0.548648	0.266009	2.06252	0.0391587	0.605073	58.331	169.4	66.5476	93.1274	97.0991	115.441
1139	Otx2os1	30.1822	-0.611405	0.296458	-2.06237	0.0391729	0.605073	16.2031	11.446	49.9107	28.2708	64.4738	10.7889
1140	2018-09-08	761.688	0.398254	0.193135	2.06205	0.0392033	0.605073	758.303	1023.27	668.803	811.539	503.362	804.851
1141	Ces1d	12.1998	-0.558677	0.270968	-2.06178	0.0392282	0.605073	5.40102	8.01217	33.2738	4.15748	20.1966	2.15778
1142	Atp8b4	23.3903	-0.5994	0.290817	-2.06109	0.0392945	0.605526	7.56143	8.01217	36.6012	12.4724	60.5899	15.1044
1143	Nol4	25.1214	-0.587366	0.285088	-2.06029	0.0393704	0.606127	8.64163	2.28919	32.1647	15.7984	74.5721	17.2622
1144	Bmp4	87.3511	0.578461	0.280847	2.0597	0.0394272	0.606149	100.459	93.8568	38.8194	150.501	46.6076	93.8633
1145	Sox2	8.45088	0.500646	0.243076	2.05963	0.0394344	NA	2.16041	21.7473	4.43651	19.1244	0	3.23667
1146	Gm29506	20.9717	-0.568545	0.276059	-2.05951	0.0394456	0.606149	4.32082	1.1446	37.7103	13.3039	57.4827	11.8678
1147	Wdr72	13.0629	-0.571838	0.277766	-2.05871	0.0395221	0.606757	6.48122	6.86757	23.2917	6.65196	31.8485	3.23667
1148	Gpr98	70.4143	-0.607927	0.295369	-2.0582	0.0395712	0.606943	33.4863	20.6027	110.913	57.3732	142.93	57.1811
1149	Slc10a1	13.7241	-0.577639	0.280746	-2.05751	0.0396371	0.607051	28.0853	1.1446	14.4186	8.31495	21.7502	8.63111
1150	Ccdc162	39.7479	-0.597828	0.290581	-2.05735	0.0396521	0.607051	45.3686	24.0365	55.4563	21.6189	57.4827	34.5244
1151	1700007L15Rik	19.0281	-0.598648	0.291091	-2.05657	0.0397277	0.60708	21.6041	12.5906	31.0555	14.1354	32.6253	2.15778
1152	Gm28638	12.3353	-0.567281	0.275839	-2.05657	0.039728	0.60708	7.56143	2.28919	19.9643	6.65196	31.0717	6.47333
1153	A330017A19Rik	9.2532	-0.514571	0.250254	-2.0562	0.0397636	NA	16.2031	0	5.54563	1.66299	25.6342	6.47333
1154	Gm20429	4.33396	-0.434415	0.211305	-2.05587	0.0397955	NA	5.40102	0	13.3095	0	6.21434	1.07889
1155	Nav2	714.456	-0.399786	0.194468	-2.05579	0.0398025	0.607173	947.339	634.106	659.93	681.826	871.562	491.973
1156	Ano4	61.4814	-0.605056	0.294341	-2.05563	0.0398182	0.607173	31.3259	22.8919	99.8214	48.2267	118.073	48.55
1157	Klf13	991.959	0.378004	0.183912	2.05535	0.0398449	0.607173	886.847	1031.28	941.649	1024.4	714.65	1352.93
1158	E230008N13Rik	7.87566	-0.478982	0.23308	-2.05501	0.0398778	NA	1.0802	0	13.3095	1.66299	27.9646	3.23667
1159	Slc6a5	5.6358	-0.449309	0.218747	-2.05401	0.0399745	NA	1.0802	1.1446	11.0913	0	19.4198	1.07889
1160	Wdr27	15.7633	-0.546557	0.26611	-2.05388	0.0399875	0.608257	1.0802	4.57838	35.4921	3.32598	40.3932	9.71
1161	Cnbd1	23.2901	-0.595876	0.290126	-2.05385	0.0399901	0.608257	10.802	3.43379	41.0377	13.3039	52.8219	18.3411
1162	Trank1	12.8018	-0.579918	0.282485	-2.05291	0.0400812	0.608529	9.72183	6.86757	25.5099	4.15748	24.0806	6.47333
1163	Sec24d	949.521	0.423155	0.206125	2.0529	0.0400821	0.608529	1022.95	1363.21	749.77	1041.86	595.8	923.529
1164	Gm15819	43.3606	0.588359	0.286756	2.05178	0.0401914	0.609625	33.4863	46.9284	26.619	63.1936	29.5181	60.4178
1165	Col1a1	127867	0.604931	0.294922	2.05116	0.0402516	0.609975	129813	116032	79181.7	198183	38548.4	205445
1166	Fbxo47	18.7701	-0.598208	0.291732	-2.05054	0.0403118	0.610324	16.2031	3.43379	31.0555	12.4724	36.5093	12.9467
1167	4921518K17Rik	6.60227	-0.440157	0.214756	-2.04957	0.0404063	NA	0	1.1446	13.3095	0	24.0806	1.07889
1168	T	2800.49	0.498336	0.243211	2.04899	0.0404635	0.612057	2210.1	3750.84	1296.57	1896.64	3080.76	4568.02
1169	Slc35e3	703.3	-0.403396	0.196976	-2.04794	0.040566	0.613043	874.965	746.276	889.52	525.505	679.694	503.841
1170	AC168977.1	6.25382	-0.496636	0.242527	-2.04775	0.0405843	NA	5.40102	1.1446	11.0913	2.49449	16.3127	1.07889
1171	C130060K24Rik	10.9555	-0.522351	0.255246	-2.04646	0.0407108	0.61387	10.802	0	29.9464	9.14645	14.7591	1.07889
1172	Tmem132a	231.953	0.493255	0.241084	2.04599	0.0407577	0.61387	212.8	326.21	190.77	175.445	144.484	342.008
1173	Shisa6	20.1068	-0.539888	0.26389	-2.04589	0.0407676	0.61387	2.16041	0	39.9286	9.97794	56.7059	11.8678
1174	Epha4	177.823	-0.523364	0.255816	-2.04586	0.0407702	0.61387	236.565	76.6879	170.806	191.244	252.458	139.177
1175	Arhgef38	14.3413	-0.557673	0.27269	-2.04508	0.0408469	0.614461	3.24061	4.57838	21.0734	7.48346	44.2772	5.39444
1176	Ddc	78.786	-0.538782	0.263602	-2.04393	0.0409609	0.615252	85.3361	50.3622	97.6031	70.6771	112.635	56.1022
1177	Ppp4r1	418.927	0.386097	0.188948	2.0434	0.0410129	0.615252	330.542	533.382	379.321	422.399	358.102	489.816
1178	Pax2	9.41034	-0.481475	0.235651	-2.04317	0.0410355	NA	0	3.43379	16.6369	0.831495	33.4021	2.15778
1179	4930440I19Rik	15.3534	-0.563692	0.275967	-2.0426	0.0410916	0.615252	5.40102	2.28919	22.1825	7.48346	45.054	9.71
1180	Acsbg2	17.3377	-0.526797	0.257944	-2.04229	0.0411225	0.615252	1.0802	1.1446	15.5278	6.65196	69.9114	9.71
1181	Myh9	1801.44	0.422892	0.20709	2.04207	0.0411447	0.615252	2095.6	2082.02	1104.69	1803.51	1291.03	2431.82
1182	Itgbl1	644.318	0.483881	0.236972	2.04194	0.0411578	0.615252	701.052	473.863	395.958	1071.8	438.888	784.352
1183	AY512915	10.0313	-0.46368	0.227083	-2.0419	0.0411616	0.615252	0	0	8.87301	3.32598	45.8308	2.15778
1184	Sirt2	1022.9	0.347817	0.170381	2.04141	0.0412102	0.615417	887.927	1278.51	964.94	1037.71	811.749	1156.57
1185	RP24-240J15.1	3.79957	-0.401546	0.196777	-2.04061	0.0412896	NA	2.16041	0	6.65476	0	13.9823	0
1186	Pdzk1ip1	85.1601	-0.587708	0.288046	-2.04033	0.0413175	0.616459	42.1279	54.9406	154.169	75.666	139.823	44.2344
1187	Glb1l3	8.2517	-0.491567	0.240946	-2.04016	0.0413348	NA	4.32082	1.1446	11.0913	4.98897	27.9646	0
1188	Susd2	64.9905	0.557716	0.273419	2.03979	0.0413713	0.616703	38.8873	91.5677	56.5655	65.6881	46.6076	90.6267
1189	Ms4a3	6.74363	0.497978	0.244403	2.03753	0.0415968	NA	0	10.3014	2.21825	10.8094	3.10717	14.0256
1190	Cib2	258.205	-0.466168	0.228896	-2.03659	0.041691	0.6204	231.164	154.52	379.321	233.65	315.378	235.198
1191	Cpox	161.962	0.505453	0.24819	2.03655	0.0416949	0.6204	157.71	258.679	99.8214	197.064	120.403	138.098
1192	Rab11fip3	770.683	0.416549	0.204631	2.03561	0.0417898	0.620756	805.832	946.581	687.659	831.495	436.558	915.977
1193	Pld2	438.096	0.384261	0.188774	2.03556	0.0417944	0.620756	416.959	469.284	381.54	529.662	320.816	510.314
1194	Rhcg	3.57252	-0.400319	0.19667	-2.03549	0.041802	NA	3.24061	0	8.87301	0	9.32152	0
1195	Gm26764	6.94349	-0.493257	0.242447	-2.0345	0.0419017	NA	15.1229	0	8.87301	4.15748	12.4287	1.07889
1196	Clnk	13.3763	-0.564851	0.277789	-2.03338	0.0420141	0.621809	5.40102	6.86757	25.5099	4.15748	31.8485	6.47333
1197	Gm9725	13.7263	-0.551	0.271018	-2.03308	0.0420444	0.621809	15.1229	8.01217	21.0734	0	29.5181	8.63111
1198	Plxna1	335.649	0.446415	0.219634	2.03254	0.0420987	0.621809	268.971	471.573	338.284	302.664	215.948	416.451
1199	Dpyd	97.9231	-0.598268	0.294387	-2.03225	0.0421286	0.621809	35.6467	59.519	109.804	80.655	250.127	51.7867
1200	Selenbp1	296.103	-0.4952	0.243689	-2.0321	0.0421435	0.621809	197.677	222.052	367.121	230.324	513.46	245.987
1201	Ptchd4	41.4147	-0.60063	0.29578	-2.03066	0.042289	0.621809	33.4863	19.4581	47.6924	37.4173	87.7776	22.6567
1202	Hdac7	593.2	0.45238	0.222811	2.03033	0.0423233	0.621809	667.566	756.578	454.742	554.607	326.253	799.457
1203	Wdr17	26.056	-0.593369	0.292256	-2.0303	0.042326	0.621809	10.802	6.86757	46.5833	24.1134	58.2595	9.71
1204	Gm12367	13.3194	-0.536888	0.264456	-2.03016	0.0423404	0.621809	3.24061	1.1446	19.9643	4.98897	41.9468	8.63111
1205	Foxd3	27.1993	0.561351	0.27651	2.03013	0.0423436	0.621809	12.9624	73.2541	22.1825	11.6409	0	43.1556
1206	RP23-352D14.1	6.75406	-0.438528	0.216067	-2.02959	0.0423978	NA	1.0802	0	6.65476	2.49449	30.2949	0
1207	Sox7	26.8254	0.595955	0.293696	2.02916	0.0424421	0.621809	28.0853	51.5068	12.2004	39.0803	3.10717	26.9722
1208	Snx3	1084.35	0.372586	0.183645	2.02884	0.0424744	0.621809	1061.84	1354.06	925.012	1008.6	799.32	1357.24
1209	Gm13974	21.8906	-0.575891	0.283861	-2.02878	0.0424807	0.621809	4.32082	8.01217	27.7282	9.97794	68.3578	12.9467
1210	Chil4	3.98925	-0.39739	0.195891	-2.02862	0.0424965	NA	1.0802	0	8.87301	0	13.9823	0
1211	Aldoc	391.712	0.481371	0.237307	2.02848	0.0425117	0.621809	219.281	644.407	435.887	397.455	278.869	374.374
1212	Grid2	142.58	-0.572784	0.2824	-2.02827	0.0425323	0.621809	47.529	43.4946	227.371	94.7904	382.959	59.3389
1213	Amer2	8.43965	0.533853	0.263239	2.02802	0.0425583	NA	2.16041	17.1689	2.21825	15.7984	4.66076	8.63111
1214	Tfe3	404.943	0.372401	0.183628	2.02802	0.0425585	0.621809	369.43	462.417	337.175	446.513	334.021	480.106
1215	Mcf2l	147.262	0.510798	0.251905	2.02774	0.0425865	0.621809	168.512	193.437	88.7301	171.288	84.6704	176.938
1216	8430429K09Rik	65.1444	-0.548353	0.270429	-2.02771	0.0425895	0.621809	75.6143	42.35	84.2936	57.3732	87.0008	44.2344
1217	Serpina3n	83.0684	0.576839	0.284502	2.02754	0.0426068	0.621809	37.8071	96.146	103.149	121.398	34.1789	105.731
1218	Agtr2	67.1301	0.578756	0.285468	2.02739	0.0426224	0.621809	58.331	70.9649	21.0734	102.274	60.5899	89.5478
1219	Slc43a2	170.997	0.462445	0.228254	2.02601	0.0427634	0.6228	159.87	178.557	143.077	210.368	111.858	222.251
1220	Gm5134	19.7437	-0.546017	0.269507	-2.02599	0.0427661	0.6228	2.16041	1.1446	35.4921	12.4724	57.4827	9.71
1221	Lyz2	321.541	0.519784	0.256707	2.02481	0.0428868	0.624005	196.597	670.733	275.063	264.415	265.663	256.776
1222	Ppp2r5b	596.818	0.406644	0.200919	2.02392	0.0429788	0.624789	573.588	724.529	489.125	522.179	439.665	831.823
1223	4930554G24Rik	17.4945	-0.586693	0.290059	-2.02267	0.0431077	0.62593	11.8822	5.72298	24.4008	9.14645	41.9468	11.8678
1224	Drd3	11.2077	-0.516344	0.25531	-2.02242	0.0431334	0.62593	5.40102	3.43379	14.4186	7.48346	36.5093	0
1225	Akirin1	132.926	0.551169	0.272667	2.0214	0.0432387	0.626397	86.4163	211.75	156.387	155.49	50.4916	137.019
1226	Plekhg6	47.8534	0.584048	0.289021	2.02078	0.0433027	0.626397	18.3635	69.8203	36.6012	54.8787	42.7236	64.7333
1227	Greb1	11.3976	-0.547307	0.270857	-2.02065	0.0433162	0.626397	6.48122	2.28919	15.5278	4.98897	32.6253	6.47333
1228	Jakmip2	9.30668	-0.480028	0.237579	-2.0205	0.0433314	NA	0	2.28919	26.619	3.32598	22.527	1.07889
1229	Ccdc120	86.5074	0.59479	0.294395	2.02038	0.043344	0.626397	75.6143	129.339	79.8571	67.3511	14.7591	152.123
1230	Gm28494	26.4065	-0.570354	0.282317	-2.02026	0.0433563	0.626397	6.48122	2.28919	32.1647	14.9669	83.1169	19.42
1231	Cyp2b13	4.47856	-0.420583	0.208207	-2.02002	0.0433815	NA	2.16041	0	8.87301	0	14.7591	1.07889
1232	Dchs1	427.244	0.450722	0.223151	2.01981	0.0434036	0.626529	330.542	537.96	449.196	366.689	264.11	614.967
1233	Pitx3	6.70634	-0.470759	0.233221	-2.01851	0.0435382	NA	23.7645	1.1446	6.65476	0	5.43755	3.23667
1234	Aoc3	140.949	0.496716	0.246261	2.01703	0.0436922	0.629107	132.865	225.485	104.258	148.838	93.992	140.256
1235	Brinp1	23.4339	-0.584982	0.290024	-2.01701	0.0436947	0.629107	8.64163	8.01217	33.2738	19.1244	62.9202	8.63111
1236	Akt1	1775.68	0.393273	0.194984	2.01695	0.0437002	0.629107	1492.84	2559.32	1711.38	1485.88	1301.91	2102.75
1237	Gm26723	147.324	0.470836	0.233563	2.01588	0.0438121	0.629107	129.624	179.702	131.986	185.423	93.2152	163.991
1238	Gm13070	168.446	0.491979	0.244118	2.01534	0.0438695	0.629107	122.063	275.848	158.605	148.838	116.519	188.806
1239	2700081O15Rik	1116.24	0.414316	0.205601	2.01515	0.0438893	0.629107	948.419	1625.33	1078.07	898.846	769.025	1377.74
1240	4930405D11Rik	10.7961	-0.491107	0.243778	-2.01457	0.0439499	0.629107	2.16041	6.86757	15.5278	0	38.0629	2.15778
1241	Rhoj	826.55	0.383595	0.190432	2.01434	0.0439742	0.629107	823.115	836.699	542.363	1045.19	744.168	967.763
1242	Tox2	20.1134	-0.597286	0.29654	-2.01419	0.0439899	0.629107	21.6041	10.3014	26.619	13.3039	38.0629	10.7889
1243	Gpc5	136.735	-0.547386	0.271769	-2.01416	0.0439928	0.629107	52.93	21.7473	176.351	83.1495	422.575	63.6545
1244	Gad1os	19.3045	-0.545661	0.270926	-2.01406	0.0440034	0.629107	2.16041	3.43379	21.0734	12.4724	69.1346	7.55222
1245	Nanog	6.73147	-0.476822	0.236768	-2.01388	0.0440226	NA	8.64163	2.28919	4.43651	2.49449	22.527	0
1246	Dusp9	5.08893	-0.441813	0.219415	-2.01359	0.0440525	NA	3.24061	1.1446	18.8552	0	6.21434	1.07889
1247	G630090E17Rik	13.5576	-0.561245	0.278803	-2.01305	0.0441089	0.630066	8.64163	9.15677	34.3829	2.49449	20.1966	6.47333
1248	Gm13589	8.00898	-0.465698	0.231547	-2.01124	0.0442997	NA	1.0802	0	17.746	0.831495	24.0806	4.31556
1249	Cyth4	63.4963	0.567947	0.282428	2.01094	0.0443314	0.632695	59.4112	112.17	31.0555	60.6991	44.2772	73.3645
1250	Car9	199.474	0.525635	0.261438	2.01055	0.0443726	0.632733	88.5767	331.933	208.516	153.827	156.135	257.854
1251	Hgfac	4.52861	-0.439713	0.218786	-2.00978	0.0444541	NA	5.40102	0	6.65476	0.831495	13.2055	1.07889
1252	Trim30c	9.7896	-0.480498	0.239092	-2.00968	0.0444655	0.633277	1.0802	0	12.2004	4.15748	38.0629	3.23667
1253	Cry2	765.112	0.400404	0.19927	2.00936	0.0444992	0.633277	634.08	1010.68	808.553	764.975	490.933	881.452
1254	Gm16159	87.1334	0.529641	0.263621	2.0091	0.0445264	0.633277	69.133	109.881	72.0932	79.8235	55.9291	135.94
1255	Slc38a4	159.67	-0.476821	0.237409	-2.00844	0.0445967	0.633482	252.768	117.893	160.823	126.387	163.127	137.019
1256	Bmp3	163.956	0.509844	0.253876	2.00824	0.0446179	0.633482	96.1381	290.727	150.841	141.354	132.055	172.622
1257	Il12rb2	31.4189	-0.596021	0.296898	-2.00749	0.0446971	0.634059	32.4061	12.5906	37.7103	24.1134	59.0363	22.6567
1258	2018-03-01	8.27546	-0.524947	0.261582	-2.00682	0.0447692	NA	7.56143	3.43379	12.2004	3.32598	20.9734	2.15778
1259	Tfcp2l1	13.2505	-0.564396	0.281281	-2.00652	0.044801	0.634098	12.9624	10.3014	21.0734	5.82047	27.1878	2.15778
1260	Hcfc1	410.884	0.435266	0.21694	2.00639	0.0448145	0.634098	387.793	619.226	337.175	343.407	288.967	488.737
1261	Mrps6	293.899	-0.419141	0.208942	-2.00602	0.0448542	0.634098	388.873	204.883	351.593	279.382	290.521	248.144
1262	Gm17251	156.377	0.477021	0.237813	2.00586	0.0448709	0.634098	116.662	216.329	149.732	145.512	107.197	202.831
1263	Ptprs	2171.63	0.352099	0.175567	2.00549	0.0449106	0.634098	2086.95	2550.16	2068.52	2225.08	1486.01	2613.07
1264	Tm7sf3	327.71	0.406149	0.202548	2.0052	0.0449421	0.634098	265.73	355.969	308.337	449.007	251.681	335.534
1265	Serping1	301.336	0.397695	0.198358	2.00493	0.0449701	0.634098	244.126	325.065	261.754	322.62	256.342	398.11
1266	4931406P16Rik	556.474	0.42641	0.212788	2.00392	0.0450789	0.634668	616.796	598.624	371.557	794.078	394.611	563.18
1267	Serpina6	9.63064	-0.508203	0.253646	-2.00359	0.0451142	0.634668	5.40102	1.1446	35.4921	5.82047	7.76793	2.15778
1268	Dlg5	317.465	0.473316	0.236248	2.00347	0.0451265	0.634668	314.339	501.333	275.063	277.719	171.671	364.664
1269	Frmpd1	22.2053	-0.580958	0.290075	-2.00279	0.0452002	0.635161	8.64163	16.0243	28.8373	10.8094	61.3667	7.55222
1270	Pim3	845.798	0.484788	0.242126	2.00221	0.0452616	0.635481	574.668	1641.35	814.099	582.047	616.774	845.849
1271	Akr1c20	6.62483	-0.418485	0.209053	-2.00181	0.0453048	NA	0	0	4.43651	0.831495	33.4021	1.07889
1272	Ccnd3	1446.18	0.335005	0.167409	2.00112	0.0453793	0.636385	1339.45	1795.87	1303.22	1424.35	1147.32	1666.88
1273	Mtfp1	23.0985	-0.595036	0.297385	-2.0009	0.0454035	0.636385	39.9675	14.8797	21.0734	9.97794	36.5093	16.1833
1274	Epn2	563.848	0.375046	0.187486	2.00039	0.0454577	0.636415	572.508	605.491	429.232	619.464	444.326	712.067
1275	Ccdc150	14.6457	-0.543876	0.271935	-2.00002	0.0454979	0.636415	6.48122	1.1446	27.7282	12.4724	35.7325	4.31556
1276	Phb	414.019	-0.379835	0.189939	-1.99977	0.0455246	0.636415	426.68	327.354	466.942	343.407	531.326	388.4
1277	Ppp1r3c	1342.96	0.368738	0.18442	1.99944	0.0455606	0.636415	1382.66	1341.47	995.996	1440.15	1077.41	1820.09
1278	Cd36	279.638	0.490945	0.245586	1.99907	0.0456007	0.636433	330.542	335.367	128.659	388.308	200.413	294.537
1279	Phex	69.9495	-0.548679	0.274664	-1.99764	0.0457558	0.637405	78.8549	43.4946	66.5476	53.2157	120.403	57.1811
1280	Ccdc78	13.9642	-0.563851	0.282263	-1.99761	0.0457592	0.637405	20.5239	2.28919	14.4186	11.6409	29.5181	5.39444
1281	Gm12111	5.64222	0.463942	0.23235	1.99674	0.0458538	NA	1.0802	3.43379	1.10913	19.1244	1.55359	7.55222
1282	Tmem181c-ps	9.02178	-0.532741	0.266821	-1.99662	0.0458665	NA	10.802	3.43379	18.8552	1.66299	13.9823	5.39444
1283	Gm26871	9.40851	-0.475982	0.23841	-1.99648	0.0458816	NA	0	2.28919	16.6369	1.66299	32.6253	3.23667
1284	Mafg	687.803	0.42251	0.211629	1.99647	0.0458831	0.637405	744.26	852.724	583.401	692.635	385.289	868.506
1285	Nbeal2	127.137	0.515161	0.258099	1.99598	0.0459361	0.637405	119.903	210.606	104.258	138.86	68.3578	120.836
1286	Gm15818	4.91902	-0.385792	0.193306	-1.99575	0.0459606	NA	0	0	7.76389	0	21.7502	0
1287	Hectd3	358.387	0.40718	0.204029	1.9957	0.0459671	0.637405	327.302	407.476	305.01	340.081	268.77	501.683
1288	Epb4.1l3	167.485	0.469725	0.235402	1.99542	0.0459972	0.637405	150.148	194.581	93.1666	207.874	158.466	200.673
1289	Gm2093	3.46175	-0.387485	0.194194	-1.99535	0.0460043	NA	3.24061	0	6.65476	0	10.8751	0
1290	Slc8a3	1158.01	-0.397436	0.199204	-1.99512	0.0460299	0.637405	1796.38	1020.98	1153.49	1058.49	1069.64	849.086
1291	Hps3	484.06	-0.402623	0.201827	-1.99489	0.0460547	0.637405	507.696	307.896	537.926	476.447	638.524	435.871
1292	6030498E09Rik	11.4923	-0.536682	0.269075	-1.99454	0.0460926	0.637405	4.32082	3.43379	16.6369	4.98897	34.1789	5.39444
1293	Ncf4	17.4416	0.583266	0.292457	1.99436	0.0461125	0.637405	7.56143	41.2054	9.98214	17.4614	10.0983	18.3411
1294	Fcrl5	10.3839	-0.484753	0.243106	-1.994	0.0461523	0.637405	0	2.28919	21.0734	4.15748	32.6253	2.15778
1295	Fam186a	23.1497	-0.582201	0.292024	-1.99367	0.0461876	0.637405	14.0426	4.57838	29.9464	19.1244	58.2595	12.9467
1296	Tmem205	235.118	-0.461624	0.231607	-1.99313	0.0462469	0.637405	194.437	163.677	317.21	175.445	330.137	229.803
1297	Sesn2	157.117	0.479827	0.240779	1.99281	0.0462821	0.637405	128.544	193.437	128.659	133.871	116.519	241.671
1298	Myo1g	30.3538	0.591773	0.296964	1.99274	0.0462896	0.637405	15.1229	81.2663	13.3095	22.4504	24.0806	25.8933
1299	Fendrr	494.816	0.414533	0.208068	1.9923	0.0463383	0.637405	398.595	777.18	430.341	498.897	408.593	455.291
1300	Sipa1	467.469	0.422191	0.211938	1.99205	0.0463651	0.637405	481.771	568.864	387.085	433.209	295.181	638.702
1301	Gm10248	12.9934	-0.525845	0.263975	-1.99202	0.0463687	0.637405	3.24061	3.43379	21.0734	1.66299	38.8397	9.71
1302	4930433N12Rik	13.2143	-0.477325	0.239663	-1.99165	0.0464091	0.637426	0	0	19.9643	4.98897	48.938	5.39444
1303	Mtif2	300.76	-0.40976	0.206028	-1.98886	0.0467169	0.640949	304.617	219.762	334.956	279.382	410.147	255.697
1304	Foxo3	308.546	0.388895	0.195561	1.98862	0.0467436	0.640949	284.094	380.006	257.317	331.767	243.136	354.954
1305	A430105J06Rik	11.7293	-0.550827	0.277106	-1.98779	0.0468353	0.64167	20.5239	1.1446	16.6369	6.65196	17.8662	7.55222
1306	Shprh	116.417	-0.487332	0.245237	-1.98718	0.0469019	0.642011	132.865	83.5555	118.677	98.9479	171.671	92.7845
1307	Edaradd	21.3539	-0.575861	0.289879	-1.98656	0.0469713	0.642011	7.56143	6.86757	43.2559	9.97794	44.2772	16.1833
1308	Gm17168	152.164	0.489303	0.246313	1.9865	0.0469774	0.642011	102.619	145.364	119.786	154.658	135.939	254.618
1309	Kcnj10	46.2302	0.591121	0.297645	1.98599	0.0470339	0.64225	12.9624	99.5798	54.3472	63.1936	17.0894	30.2089
1310	Csprs	4.02662	-0.383399	0.193108	-1.98542	0.0470978	NA	1.0802	0	4.43651	0	18.643	0
1311	Gm10482	7.99423	-0.459959	0.231669	-1.98541	0.0470986	NA	5.40102	0	9.98214	0	27.1878	5.39444
1312	Crhr2	12.1236	-0.548421	0.276381	-1.98429	0.0472235	0.642514	35.6467	4.57838	8.87301	5.82047	12.4287	5.39444
1313	Pitx2	3.61472	-0.383544	0.193318	-1.984	0.0472557	NA	2.16041	0	5.54563	0	13.9823	0
1314	Hhipl1	195.148	0.460053	0.231921	1.98367	0.0472931	0.642514	180.394	244.943	178.569	258.595	114.189	194.2
1315	Gm15581	2311.31	0.357687	0.180319	1.98364	0.0472965	0.642514	1928.16	2400.22	1613.78	2526.08	2439.13	2960.47
1316	Dnajc6	26.659	-0.57073	0.287753	-1.9834	0.0473227	0.642514	5.40102	13.7351	42.1468	19.9559	72.2418	6.47333
1317	Laptm5	70.998	0.544567	0.274671	1.98262	0.0474099	0.642514	43.2082	114.46	43.2559	81.4865	69.1346	74.4433
1318	Rasgrp2	103.774	0.504827	0.254659	1.98236	0.0474385	0.642514	93.9777	152.231	68.7659	97.2849	77.6793	132.703
1319	4933404O12Rik	49.3666	0.565796	0.285426	1.98228	0.0474474	0.642514	43.2082	57.2298	26.619	54.0472	34.1789	80.9167
1320	Gm17023	199.45	0.433114	0.218495	1.98226	0.0474505	0.642514	189.036	220.907	138.641	224.504	164.68	258.933
1321	Col26a1	84.6651	-0.526952	0.265854	-1.98211	0.0474671	0.642514	77.7747	64.0974	102.04	72.3401	136.716	55.0233
1322	Fut9	20.0365	-0.572008	0.288655	-1.98164	0.0475199	0.642514	7.56143	5.72298	35.4921	10.8094	46.6076	14.0256
1323	Zfp820	22.9435	-0.5765	0.290929	-1.98158	0.0475261	0.642514	14.0426	8.01217	31.0555	22.4504	56.7059	5.39444
1324	Dpf3	179.246	-0.542949	0.274029	-1.98135	0.0475518	0.642514	150.148	76.6879	166.369	197.896	363.539	120.836
1325	Tsc22d3	1064.69	0.438322	0.221233	1.98126	0.0475618	0.642514	1259.52	1594.42	662.149	1154.95	697.56	1019.55
1326	Acsm1	7.0089	-0.444019	0.224139	-1.981	0.0475915	NA	0	1.1446	13.3095	1.66299	24.8574	1.07889
1327	Enthd1	20.5745	-0.52181	0.263452	-1.98067	0.0476287	0.642889	0	3.43379	33.2738	9.14645	66.8042	10.7889
1328	Prox1	17.0508	-0.575518	0.29062	-1.98031	0.0476684	0.642897	18.3635	5.72298	17.746	13.3039	39.6164	7.55222
1329	Rps14	7059.56	-0.368035	0.185929	-1.97944	0.0477667	0.643319	5782.33	5352.13	9379.88	6242.03	9029.44	6571.51
1330	Cap2	67.1466	-0.557144	0.281565	-1.97874	0.0478448	0.643319	99.3787	29.7595	57.6746	58.2047	101.76	56.1022
1331	2810405F17Rik	19.4733	-0.582425	0.294352	-1.97867	0.0478532	0.643319	27.0051	5.72298	35.4921	17.4614	22.527	8.63111
1332	Gm8091	30.1192	-0.5831	0.294697	-1.97864	0.0478563	0.643319	8.64163	12.5906	54.3472	22.4504	67.581	15.1044
1333	Rnmtl1	46.5144	-0.561013	0.283656	-1.97779	0.0479522	0.644081	58.331	28.6149	58.7837	31.5968	62.9202	38.84
1334	BC052040	132.667	-0.511006	0.258574	-1.97625	0.0481268	0.645304	141.507	75.5433	134.204	142.186	215.172	87.39
1335	Syt9	40.7767	-0.571132	0.288999	-1.97624	0.0481275	0.645304	42.1279	28.6149	56.5655	25.7763	61.3667	30.2089
1336	Mageb18	21.7582	-0.525349	0.265873	-1.97594	0.0481611	0.645304	1.0802	2.28919	35.4921	4.98897	68.3578	18.3411
1337	Gria4	32.0412	-0.585879	0.296571	-1.97551	0.04821	0.645326	12.9624	16.0243	49.9107	26.6078	73.7953	12.9467
1338	Cdh9	7.12353	-0.444939	0.225321	-1.97469	0.0483036	NA	0	1.1446	19.9643	0.831495	18.643	2.15778
1339	Ppp2r2c	43.0486	0.585603	0.296619	1.97426	0.0483522	0.645326	7.56143	92.7123	43.2559	72.3401	24.0806	18.3411
1340	Lrrn1	18.7191	-0.582214	0.294934	-1.97405	0.0483765	0.645326	28.0853	13.7351	31.0555	5.82047	21.7502	11.8678
1341	1700011I03Rik	42.0093	-0.585276	0.296525	-1.97378	0.0484063	0.645326	29.1655	24.0365	48.8016	37.4173	93.2152	19.42
1342	4930513N10Rik	18.862	-0.564009	0.285782	-1.97357	0.0484309	0.645326	16.2031	19.4581	22.1825	3.32598	46.6076	5.39444
1343	Hsd17b14	9.59967	-0.526515	0.266826	-1.97325	0.0484668	0.645326	8.64163	5.72298	11.0913	2.49449	26.411	3.23667
1344	Ak4	498.056	0.358707	0.181816	1.97291	0.0485053	0.645326	479.61	556.274	393.74	542.966	414.808	600.941
1345	Nmnat2	40.5002	-0.583834	0.295975	-1.97258	0.0485434	0.645326	11.8822	13.7351	63.2202	38.2488	98.6527	17.2622
1346	Fam64a	75.9047	-0.552041	0.279911	-1.9722	0.0485867	0.645326	139.346	72.1095	62.1111	40.7433	89.3312	51.7867
1347	Tagln	1465.5	0.409618	0.207712	1.97205	0.0486044	0.645326	1310.29	1318.57	946.085	1487.54	1418.42	2312.06
1348	Slc44a5	33.9949	-0.586917	0.297642	-1.97189	0.0486221	0.645326	19.4437	12.5906	54.3472	24.1134	67.581	25.8933
1349	Usmg5	458.585	-0.364881	0.185071	-1.97158	0.0486577	0.645326	492.573	422.356	524.617	345.07	551.523	415.372
1350	Hnrnpf	638.772	0.412694	0.209336	1.97144	0.0486735	0.645326	637.32	976.34	432.559	590.361	528.219	667.832
1351	Speer7-ps1	8.33456	-0.437304	0.22185	-1.97117	0.048705	NA	0	0	12.2004	3.32598	33.4021	1.07889
1352	Mcf2	13.0299	-0.481635	0.244504	-1.96984	0.0488563	0.646545	1.0802	0	19.9643	9.14645	45.8308	2.15778
1353	Cngb3	30.321	-0.573157	0.290994	-1.96965	0.0488785	0.646545	7.56143	9.15677	41.0377	25.7763	85.4472	12.9467
1354	Adamtsl4	375.481	0.431679	0.219173	1.96958	0.0488867	0.646545	314.339	469.284	350.484	305.99	262.556	550.233
1355	Crisp2	14.5634	-0.513308	0.26066	-1.96926	0.0489228	0.646545	1.0802	3.43379	16.6369	8.31495	53.5987	4.31556
1356	Mir8099-2	9.06052	-0.529629	0.268962	-1.96916	0.0489345	NA	12.9624	4.57838	18.8552	4.15748	11.6519	2.15778
1357	Gm7247	80.6857	-0.507284	0.257757	-1.96807	0.0490599	0.647835	16.2031	13.7351	127.55	42.4062	254.011	30.2089
1358	Cpne2	359.559	0.4049	0.205799	1.96746	0.0491306	0.648248	306.778	377.717	344.938	370.847	253.235	503.841
1359	Prkcd	386.155	0.415816	0.21143	1.96668	0.0492196	0.648408	379.152	466.995	362.684	450.67	223.716	433.713
1360	Usp50	284.212	0.383469	0.194984	1.96667	0.0492217	0.648408	248.447	331.933	244.008	329.272	232.261	319.351
1361	RP23-399N18.3	3.80372	-0.377732	0.192091	-1.96643	0.0492494	NA	1.0802	0	15.5278	0	6.21434	0
1362	Btbd18	3.46657	-0.378117	0.192304	-1.96625	0.0492698	NA	2.16041	0	7.76389	0	10.8751	0
1363	Ankrd32	85.1843	-0.523292	0.266186	-1.96589	0.0493115	0.648717	108.02	45.7838	99.8214	88.1385	111.081	58.26
1364	Serinc5	834.854	-0.437872	0.222767	-1.96561	0.0493442	0.648717	1392.38	847.001	817.426	700.119	747.275	504.92
1365	Axin2	90.3262	0.554275	0.282042	1.96522	0.0493891	0.648717	92.8975	170.545	46.5833	63.1936	54.3755	114.362
1366	Tuba1a	1963.92	0.367649	0.187154	1.96442	0.0494813	0.648717	1555.49	2488.35	1820.08	1628.07	1676.32	2615.23
1367	Npsr1	30.5537	-0.575237	0.292869	-1.96415	0.049513	0.648717	14.0426	3.43379	57.6746	26.6078	62.1434	19.42
1368	AU018091	12.1108	-0.503369	0.256311	-1.9639	0.0495414	0.648717	1.0802	5.72298	19.9643	1.66299	38.8397	5.39444
1369	Vamp2	1014.79	0.35138	0.178922	1.96388	0.0495446	0.648717	1028.35	1308.27	832.954	1067.64	773.686	1077.81
1370	Chn1os3	29.0162	0.584443	0.297637	1.96361	0.0495754	0.648717	18.3635	35.4825	26.619	54.8787	8.54472	30.2089
1371	Uba3	217.513	0.446389	0.227356	1.96339	0.0496006	0.648717	174.993	317.053	205.188	261.089	151.475	195.279
1372	Polg2	89.5611	-0.519488	0.264643	-1.96298	0.0496491	0.648835	88.5767	90.4231	129.768	53.2157	114.965	60.4178
1373	Wfdc8	5.06826	-0.398622	0.203095	-1.96274	0.0496768	NA	1.0802	1.1446	3.32738	0	24.8574	0
1374	Wbp2nl	5.81882	-0.432988	0.220617	-1.96262	0.0496903	NA	1.0802	0	12.2004	0.831495	18.643	2.15778
1375	Rdh7	7.10847	-0.457459	0.233102	-1.96248	0.0497065	NA	1.0802	1.1446	28.8373	1.66299	7.76793	2.15778
1376	Csmd2	102.715	-0.570995	0.290993	-1.96223	0.0497359	0.649115	62.6518	40.0609	90.9484	78.1605	251.681	92.7845
1377	Mapk8ip1	357.617	0.451728	0.230225	1.96211	0.0497496	0.649115	307.858	520.791	377.103	387.477	185.654	366.822
1378	Tmie	279.595	-0.446861	0.227888	-1.96088	0.0498933	0.650475	451.525	232.353	287.264	259.426	257.119	189.884
1379	Mgat5b	7.98791	-0.420151	0.214313	-1.96045	0.049943	NA	0	0	16.6369	3.32598	27.9646	0
