# Supplementary material for: Dysregulation of STAT3 signaling is associated with endplate-oriented herniations of the intervertebral disc in Adgrg6 mutant mice
Source: PLoS Genet. 2019 Oct 25;15(10):e1008096. doi: 10.1371/journal.pgen.1008096 (PMC6834287; doi:10.1371/journal.pgen.1008096)
Supplement: S3 Table — (XLSX) [file pgen.1008096.s015.xlsx]

## Sheet: Sheet1
one way ANOVA
independent samples	Data Summary
weighted means analysis
Samples	G1	G2	G3	G4	5	Total
N	39	39	52	52		182
-X	29	9	5	3		46
-Mean	0.74359	0.230769	0.096154	0.057692		0.252747
-X2	43	13	5	3		64
Variance	0.564103	0.287449	0.088612	0.05543		0.289357
Std.Dev.	0.751068	0.536143	0.297678	0.235435		0.537919
Std.Err.	0.120267	0.085852	0.041281	0.032649		0.039873
	standard weighted-means analysis
	ANOVA Summary
	Source	SS	df	MS	F	P
		12.6685	2.6685	4.22283	18.93	<.0001
	Error	39.7051	178	0.223063
	Ss/Bl
	Total	52.3736	181
	G1	G2	G3	G4
	Mutant+placebo	Mutant + Stattic	Cre (-) control +placebo	Cre- WT - uninjected
# of discs imaged total/group	39	39	52	52
# of endplate defects observed	29	9	5	3
# of mice	3	3	4	4
average defects / mouse	9.66667	3	1.25	0.75
Fold change versus Cre- control untreated	12.8889	4	1.66667
one-way ANOVA of all groups (p<0.0001) with Tukey HSD
HSD[.05]=0.26; HSD[.01]=0.32
G1 vs G2 P<.01
G1 vs G3 P<.01
G1 vs G4 P<.01
G2 vs G3 nonsignificant
G2 vs G4 nonsignificant
G3 vs G4 nonsignificant
