# Supplementary material for: Dysregulation of STAT3 signaling is associated with endplate-oriented herniations of the intervertebral disc in Adgrg6 mutant mice
Source: PLoS Genet. 2019 Oct 25;15(10):e1008096. doi: 10.1371/journal.pgen.1008096 (PMC6834287; doi:10.1371/journal.pgen.1008096)
Supplement: S4 Table — (XLSX) [file pgen.1008096.s016.xlsx]

## Sheet: Sheet1
	Gene ID	Forward primer (5'-3')	Reverased primter (5'-3')
	b-actin	AGATGTGGATCAGCAAGCAG	GCGCAAGTTAGGTTTTGTCA
	Adgrg6	CCAAAGTTGGCAATGAAGGT	GCTGGATCAGGTAGGAACCA
	Sox9	AGGAAGCTGGCAGACCAGTA	CGTTCTTCACCGACTTCCTC
	Col2a1	ACTGGTAAGTGGGGCAAGAC	CCACACCAAATTCCTGTTCA
	Acan	CGTGTTTCCAAGGAAAAGGA	TGTGCTGATCAAAGTCCAG
	Prg4	AAACAGCCAATAAGAGCCCTTGGC	TGGCTTTGACTTGGCTTTGACACG
	Col10a1	CTTTGTGTGCCTTTCAATCG	GTGAGGTACAGCCTACCAGTTTT
	Col1a1	GCATGGCCAAGAAGACATCC	CCTCGGGTTTCCACGTCTC
	Col3a1	CTACACCTGCTCCTGTGCTT	CCAGTTGGACATGATTCACA
	Mmp13	AGACTGGTAATGGCATCAAGG	GCCATTTCATGCTTCCTGATG
	Adamts4	CAAGCAGTCGGGCTCCTT	GATCGTGACCACATCGCTGTA
	Adamts5	CCAGTTGTACAAAGATTATCGGAACCT	GTTGCTCCTTCAGGGATCCT
	Il1a	GCACCTTACACCTACCAGAGT	AAACTTCTGCCTGACGAGCTT
	Il1b	GCAACTGTTCCTGAACTCAACT	ATCTTTTGGGGTCCGTCAACT
	Il6	CGGCCTTCCCTACTTCACAAGTCCG	CAGGTCTGTTGGGAGTGGTATCC
	Tnf	GCACCTTACACCTACCAGAGT	AAACTTCTGCCTGACGAGCTT
	Socs3	ATGGTCACCCACAGCAAGTTT	TCCAGTAGAATCCGCTCTCCT
